# Supplementary material for: Benzamide–picric acid (1/1)
Source: Acta Crystallogr Sect E Struct Rep Online. 2010 Jun 26;66(Pt 7):o1820. doi: 10.1107/S1600536810024232 (PMC3006951; doi:10.1107/S1600536810024232)
Supplement: Supplementary file 2 [file e-66-o1820-Isup2.hkl]

#
# h,k,l, Fc-squared, Fo-squared, sigma(Fo-squared) and status flag
#
data_I
_shelx_title ' I         P 21/c       R = 0.04'
_shelx_refln_list_code          4
_shelx_F_calc_maximum      136.18
_exptl_crystal_F_000       720.00
_reflns_d_resolution_high  0.7275
 
loop_
 _symmetry_equiv_pos_as_xyz
 'x, y, z'
 '-x, y+1/2, -z+1/2'
 '-x, -y, -z'
 'x, -y-1/2, z-1/2'
 
_cell_length_a     7.8644
_cell_length_b     7.0664
_cell_length_c    25.6580
_cell_angle_alpha  90.000
_cell_angle_beta   90.978
_cell_angle_gamma  90.000
 
_shelx_F_squared_multiplier     1.000
 
loop_
 _refln_index_h
 _refln_index_k
 _refln_index_l
 _refln_F_squared_calc
 _refln_F_squared_meas
 _refln_F_squared_sigma
 _refln_observed_status
   2   0   0     3785.01     3631.05     24.75 o
   3   0   0    17086.83    16506.32    125.15 o
   4   0   0       90.30       82.43      4.63 o
   5   0   0     2789.58     2692.45     20.55 o
   6   0   0      220.28      205.89     10.35 o
   7   0   0       80.22       73.19      8.48 o
   8   0   0        3.49       15.59     14.35 o
   9   0   0        7.15        4.07     15.07 o
   1   1   0      724.11      698.82     21.27 o
   2   1   0     7245.97     6975.37    268.10 o
   3   1   0     2580.34     2420.05     42.81 o
   4   1   0       32.11      116.46     20.28 o
   5   1   0       41.15       41.94      3.49 o
   6   1   0       39.95       40.27      3.05 o
   7   1   0      256.77      285.29     32.29 o
   8   1   0      456.68      459.16     39.48 o
   9   1   0        6.17       23.74     15.93 o
   0   2   0     8527.09     8477.74    290.63 o
   1   2   0      949.90      835.15      6.19 o
   2   2   0       17.87       11.24      2.55 o
   3   2   0      335.39      395.15     46.40 o
   4   2   0      421.10      494.97     61.18 o
   5   2   0      138.86      150.27      7.19 o
   6   2   0       10.22       26.41     10.44 o
   7   2   0       15.47       20.25     14.34 o
   8   2   0       78.46       72.27     10.04 o
   9   2   0      111.01      102.68     17.69 o
   1   3   0        8.52        6.48      2.26 o
   2   3   0       49.21       57.66      4.99 o
   3   3   0      339.72      360.80     10.98 o
   4   3   0        1.20        1.25      5.76 o
   5   3   0       10.48       28.23      9.82 o
   6   3   0      255.63      255.60     12.72 o
   7   3   0      382.07      392.20     19.34 o
   8   3   0      172.37      192.52     12.71 o
   9   3   0        2.67       10.26      9.77 o
   0   4   0     1026.70      930.45     10.37 o
   1   4   0        2.61        6.33      2.40 o
   2   4   0       30.45       38.93      5.05 o
   3   4   0       15.70       31.87      4.20 o
   4   4   0       18.10       18.81      6.74 o
   5   4   0     1474.07     1412.60     21.16 o
   6   4   0     1312.43     1294.55     31.76 o
   7   4   0      151.82      172.07     21.63 o
   8   4   0      170.77      137.96     12.13 o
   9   4   0       98.42      100.78     14.19 o
   1   5   0      170.13      177.29      5.87 o
   2   5   0      239.86      251.94      7.67 o
   3   5   0      348.73      376.59      8.25 o
   4   5   0      900.12      874.22     18.10 o
   5   5   0        0.13       13.72     14.85 o
   6   5   0      709.11      654.82     26.09 o
   7   5   0       43.51       47.21     15.69 o
   8   5   0       72.60       51.65     16.60 o
   0   6   0       57.21       62.79      7.89 o
   1   6   0        0.85       27.75      7.44 o
   2   6   0      528.66      563.91     13.04 o
   3   6   0      349.42      365.41     10.45 o
   4   6   0       61.78       61.85     15.80 o
   5   6   0      252.37      238.71     20.49 o
   6   6   0        8.02        4.10     14.73 o
   7   6   0       19.77        9.91     16.52 o
   1   7   0        2.41        4.01      8.98 o
   2   7   0       22.56       27.90      7.75 o
   3   7   0       71.88       69.11     15.90 o
   4   7   0        0.04        0.61     14.16 o
   5   7   0      106.29      111.61     18.24 o
   6   7   0       10.52        3.85     16.96 o
   0   8   0      316.45      337.21     18.22 o
   1   8   0      103.40       94.14      9.72 o
   2   8   0      443.02      458.40     23.87 o
   3   8   0      183.05      192.21     19.33 o
   4   8   0      122.16      144.74     20.13 o
   1   9   0        2.43        8.53     13.95 o
   2   9   0       36.19       41.52     16.25 o
  -9   1   1       56.83       52.99     11.73 o
  -8   1   1      242.99      251.33     18.59 o
  -7   1   1      211.09      222.30     17.23 o
  -6   1   1       18.81       26.27      3.03 o
  -5   1   1        1.97       21.30      3.83 o
  -4   1   1     4894.96     4865.41     30.84 o
  -3   1   1       87.63       65.31      3.32 o
  -2   1   1     1705.71     1992.71     75.76 o
  -1   1   1      533.80      535.10      6.20 o
   0   1   1      458.50      464.87      4.79 o
   1   1   1     1304.62     1302.40     55.63 o
   2   1   1     3251.26     3366.87     54.09 o
   3   1   1      272.62      271.55      7.45 o
   4   1   1        5.14       86.33     19.55 o
   5   1   1       30.67       38.81      4.24 o
   6   1   1       16.70       17.56      2.98 o
   7   1   1        5.94       14.54      8.76 o
   8   1   1        0.02       29.09     27.28 o
   9   1   1        9.06        7.02     15.40 o
  -9   2   1        2.78       23.13     15.72 o
  -8   2   1       59.09       84.29     25.26 o
  -7   2   1      134.57      135.17     14.56 o
  -6   2   1       21.95       48.19      9.79 o
  -5   2   1      212.37      199.29      7.93 o
  -4   2   1     1828.79     1994.97     22.21 o
  -3   2   1      744.32      913.24     25.37 o
  -2   2   1       83.84       63.84     14.26 o
  -1   2   1      702.81      756.95      8.46 o
   0   2   1       18.86       24.73      2.39 o
   1   2   1     3822.54     3731.89     30.23 o
   2   2   1       22.43       25.80      3.85 o
   3   2   1      657.24      815.69     45.50 o
   4   2   1      819.30      863.36     35.69 o
   5   2   1     1104.05     1115.71     16.57 o
   6   2   1       45.78       59.15      6.95 o
   7   2   1       61.99       73.73      9.24 o
   8   2   1       18.47       30.87     15.78 o
   9   2   1        9.16       30.62     15.99 o
  -9   3   1       14.61       21.27     15.55 o
  -8   3   1        9.02       69.90     26.81 o
  -7   3   1       38.12       82.17     22.57 o
  -6   3   1       90.84      115.73     25.12 o
  -5   3   1      321.86      342.21      9.40 o
  -4   3   1       35.59       27.41      5.88 o
  -3   3   1      109.88       82.86      2.34 o
  -2   3   1     1288.89     1308.83     18.49 o
  -1   3   1       79.80       67.87      4.15 o
   0   3   1      197.21      227.66      4.77 o
   1   3   1     3393.05     3639.83     60.83 o
   2   3   1     1146.77     1282.32      9.46 o
   3   3   1      258.23      287.84      5.04 o
   4   3   1      978.51     1003.19     14.85 o
   5   3   1      796.96      829.50     12.55 o
   6   3   1      323.33      321.55     23.87 o
   7   3   1        1.22       28.45      9.63 o
   8   3   1        5.85       34.05     24.19 o
   9   3   1        1.80        2.41     10.14 o
  -9   4   1       45.93       38.81     13.30 o
  -8   4   1        2.68        3.78     10.14 o
  -7   4   1      229.73      229.80     12.94 o
  -6   4   1      694.75      718.49     24.83 o
  -5   4   1       83.19       94.48     14.53 o
  -4   4   1      217.61      210.24      6.06 o
  -3   4   1      633.06      602.15      8.28 o
  -2   4   1      381.41      402.43     13.15 o
  -1   4   1      197.22      174.90      7.23 o
   0   4   1        8.02       11.30      3.64 o
   1   4   1       27.56       38.73      3.40 o
   2   4   1      613.14      623.44      8.36 o
   3   4   1      267.94      285.13      4.14 o
   4   4   1     1771.65     1685.50     15.37 o
   5   4   1     1047.88     1065.50     18.88 o
   6   4   1      455.00      506.53     15.34 o
   7   4   1      405.24      416.78     14.98 o
   8   4   1      127.32      126.07     12.37 o
   9   4   1      101.78      115.25     12.94 o
  -8   5   1      125.67      115.66     18.24 o
  -7   5   1       47.79       41.30     15.05 o
  -6   5   1        7.87        9.62     14.89 o
  -5   5   1      557.40      545.80     23.50 o
  -4   5   1      246.84      235.58     17.96 o
  -3   5   1      227.38      268.37     18.79 o
  -2   5   1      392.83      420.63     11.86 o
  -1   5   1      633.87      659.88      9.32 o
   0   5   1       88.81       96.74      4.34 o
   1   5   1       46.26       49.49      4.08 o
   2   5   1      122.86      134.85      9.40 o
   3   5   1      407.63      443.43      9.79 o
   4   5   1       86.98      104.46     11.51 o
   5   5   1       24.85       31.63     10.05 o
   6   5   1       20.72       45.31     16.27 o
   7   5   1        0.00       -4.90     14.99 o
   8   5   1       27.58       27.27     16.00 o
  -7   6   1        3.58      -13.07     16.22 o
  -6   6   1       29.80       25.33     15.22 o
  -5   6   1      282.01      297.22     21.13 o
  -4   6   1      113.86      135.97     16.91 o
  -3   6   1       18.90       21.30      6.12 o
  -2   6   1      370.49      362.27     11.13 o
  -1   6   1      132.78      148.68      7.12 o
   0   6   1      382.92      399.78      8.28 o
   1   6   1     1541.15     1557.53     19.32 o
   2   6   1      315.48      333.45     10.92 o
   3   6   1       48.07       55.35      6.99 o
   4   6   1      738.87      695.57     25.71 o
   5   6   1      459.06      495.86     24.46 o
   6   6   1        0.02       -3.82     14.72 o
   7   6   1      254.36      266.08     22.11 o
  -6   7   1       18.42       16.05     17.50 o
  -5   7   1      189.29      179.69     19.93 o
  -4   7   1       26.31       32.03     14.74 o
  -3   7   1      353.07      388.54     21.88 o
  -2   7   1       74.43       82.57      8.50 o
  -1   7   1       75.79       84.85     10.73 o
   0   7   1        4.25        1.52      8.98 o
   1   7   1       26.20       21.96      8.39 o
   2   7   1      574.82      608.44     14.53 o
   3   7   1     1300.46     1354.20     34.73 o
   4   7   1       10.86       11.39     14.61 o
   5   7   1       47.44       53.23     16.74 o
   6   7   1       33.55       30.48     18.24 o
  -4   8   1       30.90       36.25     17.42 o
  -3   8   1      170.55      211.03     19.79 o
  -2   8   1      596.81      597.12     25.61 o
  -1   8   1       27.84       24.45      8.09 o
   0   8   1       94.58       95.61      9.96 o
   1   8   1       80.86       75.72      9.14 o
   2   8   1       10.40       19.93     16.04 o
   3   8   1       28.03       42.11     15.88 o
   4   8   1       40.57       43.12     18.03 o
  -2   9   1        7.00        5.23     15.28 o
  -1   9   1        3.64       29.38     14.61 o
   0   9   1      178.95      207.33     11.87 o
   1   9   1        4.77        4.01     13.47 o
   2   9   1      101.89      107.03     17.97 o
  -9   0   2      372.74      355.26     22.62 o
  -8   0   2      437.66      437.99     22.03 o
  -7   0   2        2.28        5.05      6.01 o
  -6   0   2      413.42      383.97     10.12 o
  -5   0   2       45.59       32.94      4.35 o
  -4   0   2      350.63      312.71      6.29 o
  -3   0   2     4516.50     4391.37     26.65 o
  -2   0   2     4378.05     4260.48     17.19 o
  -1   0   2     5535.60     5096.76     51.27 o
   1   0   2      326.45      327.81      5.43 o
   2   0   2    18545.39    17764.16    117.35 o
   3   0   2     3097.55     3007.01     32.09 o
   4   0   2      102.26      100.24      5.16 o
   5   0   2      540.70      606.83      9.13 o
   6   0   2     7059.81     7099.78    181.90 o
   7   0   2      506.22      507.93     10.29 o
   9   0   2       84.14      103.73     17.05 o
  -9   1   2        7.42        6.54     10.80 o
  -8   1   2      290.41      284.06     11.81 o
  -7   1   2      373.84      429.72     12.58 o
  -6   1   2       52.64       47.56      3.20 o
  -5   1   2      679.36      656.85      6.51 o
  -4   1   2       32.74       27.36      2.87 o
  -3   1   2       85.81       82.13      4.16 o
  -2   1   2    13155.79    13363.68    128.41 o
  -1   1   2      170.63      137.50      4.18 o
   0   1   2     6629.11     6288.33     66.57 o
   1   1   2      802.46      814.00      5.23 o
   2   1   2      864.83     1207.76     24.68 o
   3   1   2     3574.63     3559.32     37.49 o
   4   1   2        4.09       63.63     11.48 o
   5   1   2      350.76      376.74      8.92 o
   6   1   2      167.62      152.24      3.77 o
   7   1   2        0.22        3.42      6.12 o
   8   1   2      289.38      309.67     12.20 o
   9   1   2       16.84       24.18     15.59 o
  -9   2   2      105.44      126.61     18.46 o
  -8   2   2      344.77      342.02     13.84 o
  -7   2   2       63.40       71.93     19.59 o
  -6   2   2      423.61      459.00     14.01 o
  -5   2   2        1.41       19.73     17.26 o
  -4   2   2      935.41     1029.06     43.11 o
  -3   2   2     6658.30     6795.78     30.61 o
  -2   2   2     2726.94     2580.80     88.28 o
  -1   2   2      232.05      240.66      3.92 o
   0   2   2       28.25       40.41      1.98 o
   1   2   2      159.26      189.17      2.51 o
   2   2   2     4234.37     4169.61     47.24 o
   3   2   2       11.92       54.91      3.43 o
   4   2   2      352.78      475.30     14.85 o
   5   2   2      297.99      361.30     10.38 o
   6   2   2        5.05       22.86      7.74 o
   7   2   2      313.03      338.10     15.47 o
   8   2   2      133.32      130.65      8.70 o
   9   2   2        5.10       19.19     15.65 o
  -9   3   2       49.95       45.54     11.08 o
  -8   3   2      458.93      505.86     49.17 o
  -7   3   2      584.28      604.73     30.05 o
  -6   3   2      818.35      809.92     33.78 o
  -5   3   2        8.90       11.72      7.95 o
  -4   3   2      182.59      178.04     13.26 o
  -3   3   2       70.31       58.77      5.02 o
  -2   3   2      133.90      174.87      5.80 o
  -1   3   2      505.46      520.40      7.88 o
   0   3   2     2345.89     2637.85     10.55 o
   1   3   2     2862.83     2981.57     24.27 o
   2   3   2        6.40       13.11      3.39 o
   3   3   2        0.04        5.10      2.60 o
   4   3   2      982.92      778.78    126.63 o
   5   3   2        0.20       53.01     27.35 o
   6   3   2      336.57      366.02     13.20 o
   7   3   2      102.27       96.42     10.01 o
   8   3   2       30.55       27.52     10.31 o
   9   3   2      104.71       99.30     12.04 o
  -9   4   2        8.12        6.20     10.89 o
  -8   4   2        3.57       23.91     12.56 o
  -7   4   2        4.23        7.59     14.97 o
  -6   4   2       43.60       61.18     15.68 o
  -5   4   2        3.78        2.86     12.92 o
  -4   4   2        1.01       13.72     12.70 o
  -3   4   2     1409.24     1322.27     17.23 o
  -2   4   2     1615.12     1758.62     25.87 o
  -1   4   2      739.15      769.56     19.28 o
   0   4   2     1202.87     1223.85     10.39 o
   1   4   2     2880.11     3050.11     19.60 o
   2   4   2       43.87       48.33      3.06 o
   3   4   2      357.64      371.11      4.79 o
   4   4   2      606.61      533.25     36.41 o
   5   4   2       69.05      133.87     15.75 o
   6   4   2      670.72      725.24     21.94 o
   7   4   2       41.49       56.71     14.38 o
   8   4   2       38.12       58.20     19.10 o
   9   4   2        2.45        9.50     11.13 o
  -8   5   2       35.12       34.03     16.35 o
  -7   5   2       50.34       49.30     15.49 o
  -6   5   2       87.22       76.99     16.35 o
  -5   5   2      220.09      187.29     17.65 o
  -4   5   2      221.47      231.87     17.78 o
  -3   5   2      535.08      522.73     13.68 o
  -2   5   2       47.82       41.32      6.60 o
  -1   5   2       91.72       83.15      5.48 o
   0   5   2       31.39       32.83      3.19 o
   1   5   2      114.89      105.42      4.54 o
   2   5   2        0.02        5.85      5.77 o
   3   5   2      451.37      491.33     10.30 o
   4   5   2      699.08      687.23     16.80 o
   5   5   2      431.99      425.75     15.25 o
   6   5   2      216.79      226.93     27.57 o
   7   5   2       28.95       47.78     15.89 o
   8   5   2      209.52      181.31     19.48 o
  -7   6   2       26.49       13.68     16.16 o
  -6   6   2       11.80       16.82     14.76 o
  -5   6   2      289.19      297.40     20.58 o
  -4   6   2       39.35       43.72     14.41 o
  -3   6   2      169.05      166.41      8.27 o
  -2   6   2       55.54       56.07      6.13 o
  -1   6   2     1278.30     1264.86     13.93 o
   0   6   2      133.47      137.90      7.83 o
   1   6   2       61.98       83.40     13.41 o
   2   6   2      690.66      713.61     12.13 o
   3   6   2      498.02      520.15     10.39 o
   4   6   2       48.23       63.30     10.98 o
   5   6   2       46.48       67.67     23.21 o
   6   6   2        1.53       -1.68     15.12 o
   7   6   2       21.18       43.68     17.71 o
  -6   7   2      107.13       95.02     18.96 o
  -5   7   2       14.70       26.96     16.58 o
  -4   7   2      106.44       95.19     16.16 o
  -3   7   2      199.65      188.25     11.26 o
  -2   7   2       12.76        4.90      7.32 o
  -1   7   2      419.89      431.47     13.15 o
   0   7   2     1042.67     1052.31     19.14 o
   1   7   2        2.78       -3.56      8.01 o
   2   7   2      522.66      532.57     13.88 o
   3   7   2      953.30      994.39     30.96 o
   4   7   2        7.23        8.27     14.40 o
   5   7   2        2.80       -6.86     16.33 o
   6   7   2       27.44       17.93     17.59 o
  -4   8   2      669.77      690.46     29.67 o
  -3   8   2        0.79       -1.40     15.40 o
  -2   8   2        1.39       -3.31     14.68 o
  -1   8   2        0.60       -4.20      8.23 o
   0   8   2       73.41       68.61      9.76 o
   1   8   2      164.61      169.95     11.05 o
   2   8   2        4.58        2.78     15.32 o
   3   8   2        1.51        0.10     15.50 o
   4   8   2      156.11      184.90     21.06 o
  -2   9   2       27.88       26.76     15.97 o
  -1   9   2      204.69      186.13     18.15 o
   0   9   2        0.37        8.57      8.54 o
   1   9   2       83.37       94.89     15.86 o
   2   9   2       27.25       35.78     15.71 o
  -9   1   3        5.54        8.54     10.97 o
  -8   1   3       16.65       19.14      7.03 o
  -7   1   3      676.77      636.05     14.23 o
  -6   1   3       25.23       28.20      3.52 o
  -5   1   3      891.30      828.97     15.80 o
  -4   1   3      543.84      633.41     10.36 o
  -3   1   3       26.48       22.66      2.92 o
  -1   1   3     3570.06     3387.52     22.38 o
   0   1   3      862.46      822.58      6.34 o
   1   1   3     7404.37     6910.93     43.53 o
   2   1   3     4263.50     4171.05     22.91 o
   3   1   3        2.41       35.33     10.16 o
   4   1   3       32.61       52.85      4.89 o
   5   1   3       13.82       32.91      4.69 o
   6   1   3       72.64       65.28      3.88 o
   7   1   3       23.70       26.32      6.24 o
   8   1   3      327.60      315.18      9.63 o
   9   1   3        0.30       14.17     15.06 o
  -9   2   3      412.06      454.39     24.33 o
  -8   2   3      149.20      152.31     11.45 o
  -7   2   3       52.78       65.66      9.47 o
  -6   2   3      963.19      931.15     16.56 o
  -5   2   3      541.42      531.55     19.06 o
  -4   2   3     2919.60     3079.00    106.52 o
  -3   2   3       49.39       66.24     19.56 o
  -2   2   3     1150.82     1251.10      8.21 o
  -1   2   3      540.62      505.50      5.72 o
   0   2   3       20.51       17.60      1.92 o
   1   2   3      709.50      700.57      7.44 o
   2   2   3     2519.55     2612.93     16.40 o
   3   2   3       40.93       38.62      5.26 o
   4   2   3       50.71       71.50      4.73 o
   5   2   3       48.91       65.38      6.67 o
   6   2   3       76.72       70.33      7.20 o
   7   2   3       80.93       66.84      9.07 o
   8   2   3       34.61       35.16      9.18 o
   9   2   3      111.19      105.74     18.12 o
  -9   3   3        8.02       25.00     12.04 o
  -8   3   3     1012.33     1032.12     20.86 o
  -7   3   3      411.26      412.18     14.36 o
  -6   3   3       25.08       33.15     20.57 o
  -5   3   3      158.56      151.09      9.81 o
  -4   3   3       41.52       41.09     11.32 o
  -3   3   3       69.81       59.82      1.98 o
  -2   3   3      486.07      432.19      8.73 o
  -1   3   3      880.68      997.12      9.33 o
   0   3   3      132.99      123.68      6.24 o
   1   3   3     2918.32     3064.89     11.67 o
   2   3   3       57.61       52.90      4.06 o
   3   3   3        1.91        7.13      2.50 o
   4   3   3     1092.62     1106.61     15.13 o
   5   3   3      184.93      187.08     12.17 o
   6   3   3      700.93      740.38     33.61 o
   7   3   3       15.67       28.46     10.81 o
   8   3   3        2.13       15.65      7.91 o
   9   3   3      191.89      203.72     13.24 o
  -9   4   3        2.93        5.48     14.67 o
  -8   4   3      222.18      201.66     19.58 o
  -7   4   3      316.72      321.56     21.29 o
  -6   4   3      833.27      799.05     25.56 o
  -5   4   3       14.78        3.08     12.60 o
  -4   4   3      942.11      916.84     29.37 o
  -3   4   3      417.47      399.27      7.23 o
  -2   4   3      354.69      322.93      7.58 o
  -1   4   3      105.99      132.24      5.54 o
   0   4   3      712.64      792.73     10.55 o
   1   4   3     2638.94     2779.16     40.58 o
   2   4   3      157.91      163.87      4.04 o
   3   4   3      392.62      406.36      6.10 o
   4   4   3      916.21      913.76      6.25 o
   5   4   3        5.53       34.30     14.31 o
   6   4   3      230.18      247.49     25.00 o
   7   4   3      279.04      279.91     15.68 o
   8   4   3        0.11        7.20      8.40 o
   9   4   3       33.23       22.41     11.15 o
  -8   5   3        0.21       -9.46     15.77 o
  -7   5   3      236.94      216.97     19.31 o
  -6   5   3        2.87       -4.57     15.10 o
  -5   5   3        6.53       -1.85     14.28 o
  -4   5   3      273.84      258.38     18.35 o
  -3   5   3       70.03       65.82      6.30 o
  -2   5   3      218.21      216.39      8.54 o
  -1   5   3      141.81      130.44      6.01 o
   0   5   3      186.08      192.60      4.30 o
   1   5   3      860.35      858.37     10.77 o
   2   5   3        1.82        7.62      6.01 o
   3   5   3     1541.36     1548.16     60.13 o
   4   5   3     1567.42     1548.61     32.53 o
   5   5   3       82.79      116.00     13.88 o
   6   5   3       54.12       73.74     11.66 o
   7   5   3       77.38       71.95     11.22 o
   8   5   3        0.15       14.19     16.29 o
  -7   6   3        0.79        3.51     16.52 o
  -6   6   3       12.80       24.70     15.10 o
  -5   6   3       35.18       32.04     16.02 o
  -4   6   3       58.71       58.73     15.57 o
  -3   6   3       12.88        8.28      5.93 o
  -2   6   3       75.56       68.62      6.42 o
  -1   6   3        6.48        5.58      5.81 o
   0   6   3      317.93      307.51      8.82 o
   1   6   3      573.08      579.26     11.32 o
   2   6   3     1352.75     1323.47     15.52 o
   3   6   3       77.73       72.94      6.44 o
   4   6   3       14.24       10.89     10.36 o
   5   6   3       18.75       22.67     10.61 o
   6   6   3       35.27       31.12     11.10 o
   7   6   3       29.44       17.51     16.91 o
  -6   7   3       34.47       35.70     18.24 o
  -5   7   3       75.35       70.31     17.40 o
  -4   7   3        0.00        3.53     14.02 o
  -3   7   3        8.26       11.95      9.11 o
  -2   7   3       66.65       66.10      6.56 o
  -1   7   3      192.52      186.07     17.14 o
   0   7   3      408.30      375.56     13.35 o
   1   7   3        3.84        0.16      7.88 o
   2   7   3      195.95      204.37     10.44 o
   3   7   3      269.17      321.73     21.89 o
   4   7   3        1.07        2.67     14.17 o
   5   7   3        5.24       -6.21     15.98 o
  -4   8   3       51.45       69.49     18.78 o
  -3   8   3       57.24       57.23     16.44 o
  -2   8   3       46.37       43.39     15.58 o
  -1   8   3       24.06       26.42      8.25 o
   0   8   3        0.66        5.92      7.92 o
   1   8   3      113.08      130.74     12.28 o
   2   8   3       53.99       47.11     16.24 o
   3   8   3        6.35       -5.45     15.73 o
   4   8   3      127.95      122.73     19.96 o
  -2   9   3       44.10       41.87     15.64 o
  -1   9   3      174.86      197.49     18.37 o
   0   9   3       27.18       22.34      8.74 o
   1   9   3      182.57      213.36     18.59 o
   2   9   3       25.65       39.81     15.98 o
  -9   0   4      165.76      140.51     18.75 o
  -8   0   4       91.85       88.35     15.80 o
  -7   0   4       97.52      104.60      7.58 o
  -6   0   4      593.03      597.94     13.01 o
  -5   0   4        6.82        5.35      3.59 o
  -4   0   4       19.85       19.07      3.85 o
  -3   0   4       81.28       69.23      3.19 o
  -2   0   4    11878.37    11455.90     87.30 o
  -1   0   4     1388.13     1253.72     15.59 o
   0   0   4     1674.26     1508.92     17.96 o
   1   0   4     4831.07     4447.83     21.59 o
   2   0   4       30.44       39.68      3.52 o
   3   0   4      627.61      625.45     17.60 o
   4   0   4      115.86      124.81      5.67 o
   5   0   4     2713.41     2590.62     25.38 o
   6   0   4       19.61       77.61      9.52 o
   7   0   4      198.70      206.21     11.49 o
   9   0   4      235.88      197.60     19.48 o
  -9   1   4        1.08       15.24     11.41 o
  -8   1   4        1.47       11.76      7.04 o
  -7   1   4       41.63       40.11      7.99 o
  -6   1   4      110.03      117.98      5.00 o
  -5   1   4       36.96       35.30      7.31 o
  -4   1   4     3960.94     3958.63     23.24 o
  -3   1   4     1746.57     1794.93     10.69 o
  -2   1   4    14926.92    14442.29    243.32 o
  -1   1   4     7075.12     6674.90     16.51 o
   0   1   4      329.30      307.80      5.06 o
   1   1   4      325.91      317.14      3.68 o
   2   1   4     5833.63     5555.04     79.27 o
   3   1   4      235.71      226.78      4.07 o
   4   1   4      110.43      132.14      4.18 o
   5   1   4      347.90      301.45     15.32 o
   6   1   4       39.03       44.10      5.61 o
   7   1   4       56.64       62.59      8.58 o
   8   1   4        1.95       29.36      8.59 o
   9   1   4      113.13      126.62     17.85 o
  -9   2   4       36.74       71.74     12.24 o
  -8   2   4       14.01       68.17     30.17 o
  -7   2   4      282.73      274.70     11.93 o
  -6   2   4       45.39       43.28      8.76 o
  -5   2   4      386.47      357.01     11.01 o
  -4   2   4     3056.35     3137.44     24.10 o
  -3   2   4      610.93      634.23     14.51 o
  -2   2   4      367.76      361.40      7.98 o
  -1   2   4      445.30      444.96      5.06 o
   0   2   4     4392.29     4523.80     10.69 o
   1   2   4      242.83      241.34      2.84 o
   2   2   4      357.83      368.29      8.69 o
   3   2   4     2504.05     2506.21     23.53 o
   4   2   4      181.73      212.66      9.99 o
   5   2   4      303.47      265.60      5.59 o
   6   2   4      300.34      268.22      9.49 o
   7   2   4       86.40       94.06      9.91 o
   8   2   4       57.98       60.77     10.42 o
   9   2   4      158.93      145.43     18.43 o
  -9   3   4      151.06      143.88     12.51 o
  -8   3   4      191.71      205.96     17.18 o
  -7   3   4       82.60       84.23     10.70 o
  -6   3   4       45.18       69.95     23.16 o
  -5   3   4      101.32      106.78      9.43 o
  -4   3   4       26.66       45.01     11.40 o
  -3   3   4      360.13      334.40      5.56 o
  -2   3   4      198.18      179.44      6.70 o
  -1   3   4      632.15      599.57      8.46 o
   0   3   4     1437.31     1371.30      9.07 o
   1   3   4      373.34      343.44      4.09 o
   2   3   4       24.08       18.87      2.98 o
   3   3   4      618.13      682.90      6.31 o
   4   3   4      148.34      197.75      9.39 o
   5   3   4      150.95      156.01      9.30 o
   6   3   4      594.34      630.13     30.18 o
   7   3   4      246.96      247.14     12.25 o
   8   3   4      232.77      232.56     10.38 o
   9   3   4        0.03       18.07     17.11 o
  -9   4   4        3.39       -5.63     14.07 o
  -8   4   4       54.34       43.34     15.73 o
  -7   4   4       45.24       35.78     15.78 o
  -6   4   4       18.58       12.67     14.14 o
  -5   4   4       20.68       17.40     13.02 o
  -4   4   4      182.78      141.16     19.91 o
  -3   4   4        1.75        4.18      3.80 o
  -2   4   4        0.69        5.33      3.89 o
  -1   4   4       58.98       65.74      7.08 o
   0   4   4     1539.75     1663.98     22.67 o
   1   4   4      858.16      969.91     16.87 o
   2   4   4      246.65      283.05      5.75 o
   3   4   4     1923.61     1917.74     11.43 o
   4   4   4      197.70      198.22      4.87 o
   5   4   4       12.16       29.94     13.89 o
   6   4   4        2.47       39.00      9.45 o
   7   4   4        4.87       22.43      8.28 o
   8   4   4      278.20      248.35     14.94 o
   9   4   4       60.47       52.03     11.79 o
  -8   5   4        0.30        3.93     15.72 o
  -7   5   4        0.29        0.37     14.81 o
  -6   5   4       70.15       53.72     16.08 o
  -5   5   4        1.70       -4.49     14.27 o
  -4   5   4        1.82        9.16     14.21 o
  -3   5   4        1.63        1.57      5.56 o
  -2   5   4     1067.49     1037.15     18.03 o
  -1   5   4        0.78        5.15      5.10 o
   0   5   4      182.49      169.36      6.17 o
   1   5   4      280.62      268.91      6.41 o
   2   5   4     1497.24     1486.32     62.67 o
   3   5   4     1742.67     1853.33     18.06 o
   4   5   4     1874.86     1842.44     35.17 o
   5   5   4      518.10      503.73     21.97 o
   6   5   4       27.37       39.02     14.55 o
   7   5   4      344.63      315.88     14.73 o
   8   5   4        0.02       11.62     10.63 o
  -7   6   4      148.57      173.04     20.33 o
  -6   6   4       18.72       16.59     14.99 o
  -5   6   4      260.71      247.27     20.37 o
  -4   6   4      102.48      105.64     16.14 o
  -3   6   4        6.82        6.07      8.61 o
  -2   6   4        1.62       -2.49      5.90 o
  -1   6   4      287.01      287.09     10.96 o
   0   6   4      153.50      144.07      7.76 o
   1   6   4     1816.58     1847.57     20.11 o
   2   6   4      358.24      324.67     25.48 o
   3   6   4       15.86       17.29      6.28 o
   4   6   4       39.33       57.81     15.81 o
   5   6   4      211.48      214.57     13.66 o
   6   6   4       94.17       95.95     11.98 o
   7   6   4      142.52      120.86     13.23 o
  -5   7   4      184.49      212.39     20.88 o
  -4   7   4       22.94       28.82      9.60 o
  -3   7   4      194.25      183.03     12.11 o
  -2   7   4        5.81        7.71      5.95 o
  -1   7   4      624.60      595.13     14.94 o
   0   7   4      905.20      879.87     38.83 o
   1   7   4      338.26      329.38     10.21 o
   2   7   4      271.42      257.51      9.52 o
   3   7   4       33.25       38.15     11.87 o
   4   7   4       42.59       47.09     11.23 o
   5   7   4       85.52      110.35     12.95 o
  -4   8   4      256.89      248.55     22.30 o
  -3   8   4        0.34       19.42     15.89 o
  -2   8   4       80.18       54.51     15.87 o
  -1   8   4       17.36       16.09      8.31 o
   0   8   4       46.02       53.46     11.83 o
   1   8   4      456.88      459.94     14.67 o
   2   8   4      284.28      256.75     20.02 o
   3   8   4      102.17       85.01     17.03 o
   4   8   4       11.29       -0.70     17.38 o
  -2   9   4       17.77       23.56     14.84 o
  -1   9   4       59.46       74.88     15.99 o
   0   9   4        0.02        0.97      8.69 o
   1   9   4       40.60       34.44     14.32 o
   2   9   4       31.89       32.95     15.87 o
  -9   1   5      148.23      154.14     13.22 o
  -8   1   5      217.66      218.02      9.51 o
  -7   1   5       58.07       59.30      6.96 o
  -6   1   5       49.37       57.37      4.62 o
  -5   1   5     2183.57     2167.63     12.51 o
  -4   1   5      287.74      308.38      6.16 o
  -3   1   5      678.26      652.79     10.20 o
  -2   1   5      420.02      394.79      6.18 o
  -1   1   5     1411.88     1387.53      8.80 o
   0   1   5     4670.10     4530.38     20.25 o
   1   1   5      741.64      667.50      7.27 o
   2   1   5      161.31      135.93      4.65 o
   3   1   5      271.70      267.81      5.10 o
   4   1   5     4324.67     4274.87     19.06 o
   5   1   5     2685.43     2758.82     18.61 o
   6   1   5       53.85       61.39      5.90 o
   7   1   5       51.94       51.63      8.58 o
   8   1   5       93.52       88.53      7.56 o
   9   1   5       75.05       91.50     17.28 o
  -9   2   5      178.84      224.23     14.61 o
  -8   2   5      575.87      577.38     15.48 o
  -7   2   5       62.31       71.21      8.95 o
  -6   2   5        1.08       51.04     14.90 o
  -5   2   5       56.73       58.37      7.90 o
  -4   2   5     3667.21     3939.55     76.69 o
  -3   2   5      922.20      914.47      8.50 o
  -2   2   5     5201.37     5474.55     16.03 o
  -1   2   5      649.02      624.96      3.62 o
   0   2   5      427.38      387.47      3.42 o
   1   2   5     1369.99     1345.90      7.03 o
   2   2   5      221.07      199.48      4.42 o
   3   2   5       67.04       99.76      4.32 o
   4   2   5     1372.38     1454.73     24.83 o
   5   2   5       21.12       21.70      2.98 o
   6   2   5        3.09       13.66      4.29 o
   7   2   5      265.78      278.95     16.74 o
   8   2   5      298.76      290.65     10.29 o
   9   2   5       27.71       51.53     16.40 o
  -9   3   5       27.19       49.50     22.06 o
  -8   3   5       23.10       28.92      9.87 o
  -7   3   5        7.50        5.26      9.63 o
  -6   3   5      588.10      732.35    108.49 o
  -5   3   5      648.19      633.19     20.77 o
  -4   3   5     1594.86     1600.09     27.75 o
  -3   3   5        4.23        1.53      1.83 o
  -2   3   5      668.43      750.48     11.49 o
  -1   3   5     3973.38     4242.57     15.42 o
   0   3   5       33.91       56.74      5.10 o
   1   3   5      420.86      376.32      4.26 o
   2   3   5       37.96       45.14      2.88 o
   3   3   5       13.83       21.98      2.49 o
   4   3   5     1152.94     1121.99     11.51 o
   5   3   5      223.97      211.06      6.24 o
   6   3   5        5.40       54.51      9.37 o
   7   3   5        6.08       22.45      9.30 o
   8   3   5      235.11      260.31     11.91 o
   9   3   5        0.06        4.28      7.73 o
  -9   4   5       48.03       44.41     14.96 o
  -8   4   5       41.42       36.67     14.62 o
  -7   4   5      402.76      369.20     21.91 o
  -6   4   5       11.53        3.59     14.04 o
  -5   4   5        0.03       -3.43     12.55 o
  -4   4   5       14.77       14.00      1.57 o
  -3   4   5      139.12      136.08      4.20 o
  -2   4   5     2284.64     2345.43     12.55 o
  -1   4   5        0.00        2.03      4.42 o
   0   4   5      165.38      208.33      7.28 o
   1   4   5      126.99      125.46      4.86 o
   2   4   5       10.35       13.32      3.79 o
   3   4   5        2.41        9.87      7.33 o
   4   4   5      424.40      418.47     16.59 o
   5   4   5        3.26       10.46      8.05 o
   6   4   5       79.15       79.08     10.03 o
   7   4   5       11.77       19.24      9.18 o
   8   4   5        0.06       13.68      8.64 o
   9   4   5       18.97       24.48      8.77 o
  -8   5   5       41.43       56.68     16.31 o
  -7   5   5        8.95       13.25     14.75 o
  -6   5   5        5.75       10.72     15.55 o
  -5   5   5        7.76       18.41     14.95 o
  -4   5   5      889.47      863.30     26.37 o
  -3   5   5     1123.74     1071.73     27.24 o
  -2   5   5      172.17      164.53      9.13 o
  -1   5   5     1126.40     1163.57     12.55 o
   0   5   5      219.79      218.64      6.61 o
   1   5   5       72.88       70.37      5.04 o
   2   5   5      107.31       97.97      5.70 o
   3   5   5       68.71       96.01     24.81 o
   4   5   5      107.85      166.29     16.86 o
   5   5   5       43.39       76.66     15.59 o
   6   5   5      105.26      118.12     17.42 o
   7   5   5        0.15       11.49     10.63 o
   8   5   5       60.98       62.50     12.03 o
  -7   6   5       45.55       53.22     17.80 o
  -6   6   5        2.68       -1.52     14.76 o
  -5   6   5       69.53       57.73     16.28 o
  -4   6   5      187.83      191.25     17.84 o
  -3   6   5      173.03      154.35     10.50 o
  -2   6   5      572.19      545.43     10.58 o
  -1   6   5       10.43       22.08      6.06 o
   0   6   5      695.68      650.40     10.54 o
   1   6   5     1297.42     1255.17     15.24 o
   2   6   5       43.64       52.53      8.34 o
   3   6   5       69.46       69.33      7.12 o
   4   6   5       68.55       57.46     15.86 o
   5   6   5        7.88       34.17     15.43 o
   6   6   5       83.86       85.80     12.04 o
   7   6   5        9.23        9.46     12.01 o
  -5   7   5       31.78       53.35     11.25 o
  -4   7   5        0.14        1.11      9.41 o
  -3   7   5      262.90      245.80     12.31 o
  -2   7   5       30.33       25.26      6.31 o
  -1   7   5       57.25       65.42      9.06 o
   0   7   5      686.74      701.00     20.71 o
   1   7   5        0.03       -0.94      6.66 o
   2   7   5       49.22       39.31      7.11 o
   3   7   5       20.29       15.81     11.03 o
   4   7   5      235.58      222.22     13.88 o
   5   7   5       64.45       80.41     12.58 o
  -4   8   5        8.23        3.28     15.97 o
  -3   8   5      334.17      365.74     22.69 o
  -2   8   5       77.12       85.14     15.61 o
  -1   8   5       21.19       16.65      8.26 o
   0   8   5       12.27       15.29      8.47 o
   1   8   5        2.72        6.27      8.20 o
   2   8   5      229.28      241.82     19.71 o
   3   8   5      112.26       95.34     17.43 o
   4   8   5        5.27        1.84     16.85 o
  -2   9   5       30.85       42.85     15.47 o
  -1   9   5       43.40       47.42     15.21 o
   0   9   5       11.28        6.08      8.86 o
   1   9   5       46.84       41.11     15.11 o
   2   9   5        3.40       -2.89     15.65 o
  -9   0   6      216.92      210.21     19.90 o
  -8   0   6        7.71       14.09     14.49 o
  -7   0   6       16.49       23.11      6.78 o
  -6   0   6       52.47       57.30      6.69 o
  -5   0   6       60.58       50.82      4.35 o
  -4   0   6      766.15      747.18      7.15 o
  -3   0   6      436.87      398.93      6.42 o
  -2   0   6     1176.83     1223.19     16.22 o
  -1   0   6     1843.98     1720.58     12.01 o
   0   0   6     8021.49     7413.50     29.86 o
   1   0   6     3134.54     2759.59     20.28 o
   2   0   6      128.03      125.33      4.90 o
   3   0   6       17.51       11.18      4.98 o
   4   0   6      531.64      525.78     13.07 o
   5   0   6      488.75      524.76     13.81 o
   6   0   6       88.79       99.26      9.58 o
   7   0   6        0.10       -1.26      8.49 o
  -9   1   6        7.17       23.39     11.19 o
  -8   1   6      142.52      129.73      9.48 o
  -7   1   6        0.20        0.79      6.40 o
  -6   1   6       50.83       43.07      4.36 o
  -5   1   6       67.73       74.43      3.52 o
  -4   1   6      330.90      348.48      8.81 o
  -3   1   6       47.47       54.26      3.39 o
  -2   1   6     1921.08     1914.30     16.92 o
  -1   1   6     1473.94     1424.22     12.10 o
   0   1   6      315.48      335.56      4.28 o
   1   1   6       99.67      107.85      3.26 o
   2   1   6      921.43      906.72      8.16 o
   3   1   6      487.43      502.73      9.48 o
   4   1   6     1722.45     1943.92     28.65 o
   5   1   6       56.55       86.87      8.23 o
   6   1   6       10.18       10.54      5.44 o
   7   1   6        6.39        8.17      5.95 o
   8   1   6      622.19      637.72     15.54 o
   9   1   6       11.19       45.84     16.41 o
  -9   2   6      230.15      242.96     14.74 o
  -8   2   6       16.48       30.18      7.79 o
  -7   2   6      239.17      237.33     11.26 o
  -6   2   6     1379.88     1361.60     50.27 o
  -5   2   6       35.09       51.18      8.15 o
  -4   2   6     6653.11     6150.73    439.39 o
  -3   2   6     1935.56     1838.41     11.33 o
  -2   2   6        0.36        2.97      2.78 o
  -1   2   6     3298.49     3343.51     13.27 o
   0   2   6       15.70       21.11      2.15 o
   1   2   6        4.77        7.31      2.78 o
   2   2   6     9728.56     9797.49     45.62 o
   3   2   6      335.80      351.11      4.90 o
   4   2   6     1856.79     1892.77     18.11 o
   5   2   6     1121.98     1094.33     17.18 o
   6   2   6       39.40       44.68      4.93 o
   7   2   6      237.34      256.23     11.43 o
   8   2   6       87.51      113.67     10.66 o
   9   2   6      126.67      140.73     18.00 o
  -9   3   6      222.24      215.79     13.60 o
  -8   3   6       26.68       19.02     10.15 o
  -7   3   6       34.88       37.80      9.46 o
  -6   3   6     2595.69     2584.27     58.33 o
  -5   3   6      470.74      495.80     19.10 o
  -4   3   6      165.34      142.97     27.74 o
  -3   3   6       37.07       48.35      3.40 o
  -2   3   6      613.53      666.44     22.60 o
  -1   3   6     1039.20     1090.45      8.66 o
   0   3   6     2060.97     2210.70      9.49 o
   1   3   6      914.39      987.65      7.21 o
   2   3   6     1059.06     1192.40     12.56 o
   3   3   6      238.53      230.15      7.47 o
   4   3   6        4.07       13.58      4.35 o
   5   3   6      353.09      353.31      6.87 o
   6   3   6        2.35       -0.26      8.23 o
   7   3   6        4.75        5.54      8.58 o
   8   3   6       18.09       34.30     13.56 o
   9   3   6       27.05       27.22      8.14 o
  -9   4   6        2.29        6.71     14.12 o
  -8   4   6        6.13       14.10     14.30 o
  -7   4   6       73.60       83.23     15.22 o
  -6   4   6       17.55        1.86     14.01 o
  -5   4   6        1.59        3.72      6.03 o
  -4   4   6       74.89       67.55      4.30 o
  -3   4   6      181.56      192.56      5.86 o
  -2   4   6       34.72       34.67      3.72 o
  -1   4   6        4.56        1.62      4.46 o
   0   4   6       53.47       49.80      4.97 o
   1   4   6      152.91      134.81      4.50 o
   2   4   6      922.08      905.88     10.62 o
   3   4   6       26.50       22.93      3.62 o
   4   4   6       11.64       15.87      4.34 o
   5   4   6       19.81       23.92      8.38 o
   6   4   6       28.67       37.66      9.28 o
   7   4   6      113.00      106.77     10.54 o
   8   4   6       88.77       86.32      9.19 o
   9   4   6       10.93       11.09      8.60 o
  -8   5   6      134.59      128.47     18.10 o
  -7   5   6        2.14        2.46     14.14 o
  -6   5   6      598.42      582.35     24.69 o
  -5   5   6     1125.62     1128.07     30.52 o
  -4   5   6       46.36       38.06     14.85 o
  -3   5   6      117.36      127.96     10.09 o
  -2   5   6      123.97      117.66      6.73 o
  -1   5   6      418.79      449.92     13.00 o
   0   5   6      170.91      174.36      5.71 o
   1   5   6       45.48       42.66      5.14 o
   2   5   6       13.16       15.01      4.57 o
   3   5   6       13.03       19.04      8.50 o
   4   5   6       43.83       77.06     15.06 o
   5   5   6      169.36      173.47     17.32 o
   6   5   6       82.35       91.48     17.20 o
   7   5   6        6.55        9.11     10.77 o
   8   5   6        0.33        1.01     11.22 o
  -7   6   6      174.89      185.98     19.95 o
  -6   6   6       56.80       63.77     16.18 o
  -5   6   6        4.65       10.02     15.06 o
  -4   6   6        2.16       -5.49      9.66 o
  -3   6   6       77.17       86.67      9.92 o
  -2   6   6      772.12      728.87     11.76 o
  -1   6   6       30.63       45.03      6.37 o
   0   6   6      525.88      517.23     11.01 o
   1   6   6     1026.24     1033.92     25.66 o
   2   6   6     1674.60     1651.19     20.53 o
   3   6   6       16.17       19.27      6.67 o
   4   6   6        1.93        3.28     14.87 o
   5   6   6      317.98      299.13     21.14 o
   6   6   6      181.04      174.50     13.82 o
   7   6   6        2.79       -1.95     11.50 o
  -6   7   6       13.35        6.17     15.74 o
  -5   7   6       38.97       32.68     10.87 o
  -4   7   6        1.38        8.08      9.55 o
  -3   7   6        1.34       -1.56      9.04 o
  -2   7   6      244.66      252.52      8.80 o
  -1   7   6       76.34       90.47      9.31 o
   0   7   6      263.89      306.50     12.35 o
   1   7   6        2.90        4.01      8.13 o
   2   7   6        0.40        4.89      7.67 o
   3   7   6      122.75      125.17     17.65 o
   4   7   6       40.38       31.01     11.43 o
   5   7   6      242.97      236.77     15.19 o
  -4   8   6        0.69       -2.30     15.32 o
  -3   8   6      256.38      279.44     20.78 o
  -2   8   6       24.34       39.17     14.54 o
  -1   8   6       73.94       81.80      9.33 o
   0   8   6       44.95       39.65      8.80 o
   1   8   6      352.17      362.80     13.66 o
   2   8   6       97.75       86.78     11.64 o
   3   8   6        0.74       -4.87     11.04 o
   4   8   6       37.54       44.82     17.79 o
  -1   9   6       73.92       73.83     16.30 o
   0   9   6       18.70       30.34      9.31 o
   1   9   6       62.13       51.09     15.65 o
  -9   1   7      104.05      114.04     12.78 o
  -8   1   7        0.04        5.36      7.00 o
  -7   1   7       54.91       54.96      7.14 o
  -6   1   7       10.48       13.34      4.28 o
  -5   1   7       86.48       92.41      3.10 o
  -4   1   7     2889.96     2879.26     14.04 o
  -3   1   7      969.63      963.42      6.93 o
  -2   1   7     1331.91     1236.28      9.87 o
  -1   1   7     2422.39     2260.43     10.53 o
   0   1   7      591.33      567.91      4.81 o
   1   1   7     4423.57     4183.05     19.12 o
   2   1   7      679.27      665.47      6.73 o
   3   1   7     1902.81     1977.56     19.96 o
   4   1   7      138.72      144.54      5.49 o
   5   1   7      328.08      342.35      7.94 o
   6   1   7       38.88       35.68      5.99 o
   7   1   7      723.43      701.47     12.61 o
   8   1   7      446.65      489.51     22.48 o
   9   1   7      518.07      536.00     25.24 o
  -9   2   7       20.31       29.40     12.87 o
  -8   2   7       65.61       58.36      8.19 o
  -7   2   7        1.54       11.31      8.39 o
  -6   2   7     1263.81     1245.19     18.89 o
  -5   2   7      591.81      597.77     13.22 o
  -4   2   7     3250.07     3232.51     24.74 o
  -3   2   7     1724.70     1691.51     22.21 o
  -2   2   7     2659.51     2671.59     28.21 o
  -1   2   7     2719.41     2698.84     16.29 o
   0   2   7     2421.92     2314.76     15.17 o
   1   2   7       23.84       14.75      3.13 o
   2   2   7      273.28      298.67      8.67 o
   3   2   7     1407.58     1392.03     10.06 o
   4   2   7      523.24      514.12      7.79 o
   5   2   7      120.09      139.50      7.83 o
   6   2   7      395.06      392.66      8.17 o
   7   2   7      172.87      181.36     18.34 o
   8   2   7       88.39       72.92      9.69 o
   9   2   7      195.31      179.33     19.19 o
  -9   3   7       38.34       77.65     12.36 o
  -8   3   7      160.30      139.57     11.69 o
  -7   3   7      154.60      163.05     11.47 o
  -6   3   7      310.62      347.62     17.84 o
  -5   3   7      261.38      292.18     15.80 o
  -4   3   7      303.21      280.26     11.72 o
  -3   3   7     1016.04     1000.98     18.28 o
  -2   3   7     2715.05     2763.10     19.71 o
  -1   3   7       17.03       16.61      2.65 o
   0   3   7      374.79      378.87      5.08 o
   1   3   7     4421.01     4541.19     27.49 o
   2   3   7      121.53      132.28      3.85 o
   3   3   7       15.58       24.11      2.99 o
   4   3   7       28.95       25.14      3.73 o
   5   3   7      134.53      154.61      5.89 o
   6   3   7      191.35      187.20     17.02 o
   7   3   7      372.76      340.13     12.95 o
   8   3   7        2.68        6.21      9.57 o
   9   3   7       24.40       17.54      8.08 o
  -9   4   7        7.23       10.73     14.39 o
  -8   4   7        0.01       23.59     15.78 o
  -7   4   7       15.25       17.23     13.77 o
  -6   4   7      102.21      118.95     15.80 o
  -5   4   7      269.55      253.25      8.29 o
  -4   4   7      449.94      450.72     14.25 o
  -3   4   7      267.64      260.90      7.62 o
  -2   4   7       54.82       57.22      5.18 o
  -1   4   7        5.27       14.31      4.69 o
   0   4   7      332.22      321.44      5.18 o
   1   4   7        5.82        2.38      2.90 o
   2   4   7       68.19       72.46      3.82 o
   3   4   7      127.81      120.86      4.96 o
   4   4   7       14.84       17.57      4.83 o
   5   4   7      652.71      637.64     14.51 o
   6   4   7      708.09      691.75     15.82 o
   7   4   7       38.45       48.95     12.71 o
   8   4   7       79.73       82.52     11.12 o
   9   4   7       31.25       30.07      8.82 o
  -8   5   7        2.34       13.14     15.26 o
  -7   5   7       14.49       10.89     14.07 o
  -6   5   7       40.87       51.09     15.09 o
  -5   5   7        2.15       20.19     14.55 o
  -4   5   7      159.23      164.59     16.21 o
  -3   5   7      900.67      893.23     12.11 o
  -2   5   7      840.20      838.81     11.45 o
  -1   5   7     2110.58     2118.98     20.86 o
   0   5   7      192.52      187.76      4.60 o
   1   5   7      361.15      354.96      6.28 o
   2   5   7      292.20      290.11      7.33 o
   3   5   7       44.26       47.45      6.48 o
   4   5   7      103.14      123.93     15.91 o
   5   5   7       27.79       38.78     14.69 o
   6   5   7       58.23       60.35     16.62 o
   7   5   7        3.07        9.86     15.76 o
   8   5   7       10.87       15.39     11.28 o
  -7   6   7       29.84       40.10     16.64 o
  -6   6   7       31.14       30.30     15.31 o
  -5   6   7       31.46       24.94     14.84 o
  -4   6   7       43.42       45.53     10.13 o
  -3   6   7        5.19       -2.87      8.70 o
  -2   6   7      619.38      539.88     10.68 o
  -1   6   7      146.28      137.81      7.34 o
   0   6   7      901.80      871.51     12.31 o
   1   6   7      228.61      245.58     13.26 o
   2   6   7     1232.49     1188.01     18.01 o
   3   6   7      153.32      140.22      8.49 o
   4   6   7      106.59      133.73     16.70 o
   5   6   7      203.47      204.67     20.75 o
   6   6   7      195.33      230.82     21.32 o
   7   6   7        0.45        7.62     11.53 o
  -6   7   7       34.31       64.81     17.14 o
  -5   7   7        9.53       16.94     10.72 o
  -4   7   7       49.25       58.85     10.17 o
  -3   7   7       50.70       59.34     10.24 o
  -2   7   7      150.90      141.07      7.79 o
  -1   7   7      618.34      561.07     19.85 o
   0   7   7     1321.80     1178.88     21.79 o
   1   7   7       31.94       36.93      8.80 o
   2   7   7        2.47        7.53      7.59 o
   3   7   7      341.90      325.67     20.72 o
   4   7   7      103.35      101.16     17.89 o
   5   7   7        1.60       13.59     11.52 o
  -3   8   7       39.21       36.96     15.72 o
  -2   8   7       74.66       82.73     15.78 o
  -1   8   7       60.29       59.70      9.30 o
   0   8   7       10.26       11.34      8.66 o
   1   8   7       23.38       22.43      7.41 o
   2   8   7        2.84        3.29     10.30 o
   3   8   7        8.33       17.42     10.95 o
  -1   9   7      181.32      187.65     18.65 o
   0   9   7       63.27       71.60     10.31 o
   1   9   7       36.65       41.91     14.75 o
  -9   0   8      244.54      269.41     20.99 o
  -8   0   8       30.92       26.89     14.93 o
  -7   0   8      450.89      470.79     11.83 o
  -6   0   8       85.76       83.14      7.48 o
  -5   0   8      344.66      355.64      9.21 o
  -4   0   8      485.20      483.36     19.08 o
  -3   0   8      346.99      333.68      8.14 o
  -2   0   8     1983.15     1947.75     15.51 o
  -1   0   8      408.47      476.62      5.99 o
   0   0   8      918.57      761.13     15.93 o
   1   0   8     2280.09     2169.11     14.81 o
   2   0   8       43.81       80.02      5.40 o
   3   0   8     4049.86     4065.60     22.15 o
   4   0   8      353.89      399.89     12.49 o
   5   0   8       30.90       38.46      8.52 o
   6   0   8      381.44      381.93     13.95 o
   7   0   8       22.48       23.26      9.28 o
  -9   1   8       12.29       29.14     11.70 o
  -8   1   8        0.58        4.28      6.93 o
  -7   1   8       50.32       55.84      7.09 o
  -6   1   8      277.65      274.67      6.57 o
  -5   1   8       20.27       21.65      2.78 o
  -4   1   8       10.01       19.41      4.01 o
  -3   1   8      629.50      600.09      5.51 o
  -2   1   8       92.28       92.64      3.23 o
  -1   1   8      103.58      101.44      2.75 o
   0   1   8     1354.87     1336.54      8.44 o
   1   1   8       95.73      100.97      3.38 o
   2   1   8     2114.60     2164.43     12.66 o
   3   1   8       52.33       54.35      4.62 o
   4   1   8      163.13      195.15      5.46 o
   5   1   8      559.74      568.78     17.24 o
   6   1   8        6.02        4.26      5.99 o
   7   1   8       82.40       93.18      7.52 o
   8   1   8        4.27       30.94      9.33 o
   9   1   8       32.52       83.16     17.48 o
  -9   2   8       71.00       63.36     12.24 o
  -8   2   8        3.31        5.85      7.44 o
  -7   2   8      116.37      112.61      8.36 o
  -6   2   8      548.18      546.36     19.57 o
  -5   2   8      443.82      371.63     29.14 o
  -4   2   8        1.64        7.08      3.11 o
  -3   2   8     1070.08     1080.82      8.89 o
  -2   2   8      125.01      142.22      5.05 o
  -1   2   8       29.81       24.76      2.89 o
   0   2   8     2779.88     3009.88     14.13 o
   1   2   8       62.33       76.83      3.56 o
   2   2   8     5895.52     6051.52     25.30 o
   3   2   8     1086.23     1144.69     10.64 o
   4   2   8      182.41      196.82      4.65 o
   5   2   8      348.64      319.64      7.83 o
   6   2   8       50.62       58.05      6.68 o
   7   2   8        0.60        8.12      8.82 o
   8   2   8        1.82        3.73      9.07 o
   9   2   8       40.85       61.88     17.19 o
  -9   3   8      200.39      206.07     11.49 o
  -8   3   8        0.00       11.09     10.35 o
  -7   3   8        3.77        2.26      9.24 o
  -6   3   8      301.31      313.84     17.92 o
  -5   3   8       75.73       83.42      7.27 o
  -4   3   8     1382.59     1408.19     11.14 o
  -3   3   8      645.52      641.82      7.67 o
  -2   3   8        6.03       10.71      2.95 o
  -1   3   8      166.96      170.92      4.28 o
   0   3   8     1761.29     1766.02     10.45 o
   1   3   8      437.01      492.31      8.19 o
   2   3   8       86.70       74.01      3.97 o
   3   3   8      254.80      263.32      5.17 o
   4   3   8      186.29      191.90      6.92 o
   5   3   8       11.86       11.56      4.71 o
   6   3   8      199.97      224.45     18.79 o
   7   3   8        7.80       34.08     23.86 o
   8   3   8        0.47        6.06      9.39 o
   9   3   8       11.35       15.19      8.24 o
  -9   4   8        6.65        1.10     14.61 o
  -8   4   8      520.04      480.90     24.39 o
  -7   4   8       42.99       63.83     15.92 o
  -6   4   8      685.04      702.71     24.23 o
  -5   4   8      240.53      233.43     16.92 o
  -4   4   8      591.55      480.84     14.30 o
  -3   4   8      470.96      521.01      8.64 o
  -2   4   8       38.05       41.70      5.21 o
  -1   4   8       58.72       49.33      3.20 o
   0   4   8      238.63      285.42      5.22 o
   1   4   8       43.65       35.71      3.19 o
   2   4   8        5.49        6.28      4.56 o
   3   4   8       86.21       94.11      6.62 o
   4   4   8       18.34       13.72      5.07 o
   5   4   8       43.87       46.97      8.43 o
   6   4   8       19.45       36.24      9.42 o
   7   4   8        3.82        9.07      9.32 o
   8   4   8        1.11        7.71      9.74 o
   9   4   8       22.05       18.23      9.06 o
  -8   5   8        1.30       -8.96     15.11 o
  -7   5   8        0.73        6.99     14.01 o
  -6   5   8       15.66       15.03     14.23 o
  -5   5   8      191.20      182.46     17.48 o
  -4   5   8        7.44       17.78      9.50 o
  -3   5   8      139.04      154.22      6.90 o
  -2   5   8       15.70        8.04      5.69 o
  -1   5   8      306.27      285.13      8.25 o
   0   5   8      328.64      313.64      5.99 o
   1   5   8     1018.26      984.31     11.73 o
   2   5   8       12.65       11.24      5.26 o
   3   5   8      346.88      351.99     10.18 o
   4   5   8      413.38      429.57     20.72 o
   5   5   8      128.19      150.38     16.65 o
   6   5   8      248.36      240.55     19.17 o
   7   5   8       36.33       30.71     15.04 o
   8   5   8      130.19      133.94     16.25 o
  -7   6   8        0.61       -6.75     15.57 o
  -6   6   8       64.67       78.63     16.68 o
  -5   6   8      268.64      289.65     13.88 o
  -4   6   8       70.80       84.06     11.66 o
  -3   6   8       12.35       13.90      9.11 o
  -2   6   8      305.60      303.38      9.09 o
  -1   6   8      205.92      209.95      8.08 o
   0   6   8      517.88      540.24     13.76 o
   1   6   8      158.55      159.35     11.09 o
   2   6   8      100.58      123.41      8.99 o
   3   6   8      401.56      375.70     11.25 o
   4   6   8      127.22      155.03     17.22 o
   5   6   8      572.84      580.76     25.28 o
   6   6   8      350.65      364.91     22.84 o
  -6   7   8       85.86       92.45     17.34 o
  -5   7   8        4.84       18.79     11.04 o
  -4   7   8        7.19        9.28      9.66 o
  -3   7   8        6.58        4.16      9.07 o
  -2   7   8       19.58       14.75      6.66 o
  -1   7   8      158.12      147.49      8.15 o
   0   7   8      254.58      249.60     11.92 o
   1   7   8       23.10       21.71      8.32 o
   2   7   8        1.26        6.32      7.62 o
   3   7   8       49.04       48.38     15.72 o
   4   7   8        0.67       -5.69     15.43 o
   5   7   8        4.83       10.62     18.22 o
  -3   8   8       83.23       69.31     16.64 o
  -2   8   8      200.26      189.93     18.63 o
  -1   8   8       20.70       26.25      8.74 o
   0   8   8       34.29       35.51      7.62 o
   1   8   8        6.42        4.17      8.38 o
   2   8   8       55.41       44.36     16.46 o
   3   8   8      176.99      191.25     14.15 o
  -1   9   8       59.64       48.99     15.46 o
   0   9   8        0.69        2.80     12.85 o
   1   9   8        0.39       -6.69     13.68 o
  -9   1   9       94.02       97.76     12.29 o
  -8   1   9       36.35       35.97      7.24 o
  -7   1   9       38.88       37.89      6.89 o
  -6   1   9        0.13        3.67      4.37 o
  -5   1   9      419.82      398.58      7.65 o
  -4   1   9     1236.39     1236.55      8.68 o
  -3   1   9      624.18      607.81      5.45 o
  -2   1   9      539.90      510.21      5.85 o
  -1   1   9      135.15      104.15      3.26 o
   0   1   9     1939.55     1854.59      8.96 o
   1   1   9      192.33      189.13      4.70 o
   2   1   9     1011.34     1101.95     10.16 o
   3   1   9       71.33       86.43      4.86 o
   4   1   9      779.34      754.67     11.74 o
   5   1   9       28.31       35.36      6.42 o
   6   1   9      284.63      276.85      9.43 o
   7   1   9       51.67       51.91      7.11 o
   8   1   9      305.28      316.94     16.40 o
   9   1   9       36.94       59.82     16.32 o
  -9   2   9        3.74       17.33     11.22 o
  -8   2   9        0.47        0.56      7.45 o
  -7   2   9        0.12        3.39      7.17 o
  -6   2   9        8.68       13.85      6.99 o
  -5   2   9      586.73      575.61     10.39 o
  -4   2   9     2470.48     2501.53     26.93 o
  -3   2   9       80.92       76.43      3.36 o
  -2   2   9       76.89       55.74      3.55 o
  -1   2   9     1849.19     1933.61     11.14 o
   0   2   9     1017.75     1101.92      8.70 o
   1   2   9      856.62      925.48      8.53 o
   2   2   9     1183.14     1302.01      8.50 o
   3   2   9     1649.16     1736.76     11.50 o
   4   2   9       12.26       11.13      3.45 o
   5   2   9      108.33      120.28      4.64 o
   6   2   9      987.78      967.53     18.81 o
   7   2   9       23.29       39.21      9.05 o
   8   2   9      109.41      107.61     10.88 o
   9   2   9     1167.63     1072.12     31.97 o
  -9   3   9      153.25      140.61     12.54 o
  -8   3   9      319.10      316.14     25.28 o
  -7   3   9       25.15       23.26     12.64 o
  -6   3   9     1638.95     1549.50     31.79 o
  -5   3   9      209.30      212.18      8.99 o
  -4   3   9      138.84      137.00      6.59 o
  -3   3   9        7.08       16.01      2.77 o
  -2   3   9      357.13      329.01      7.34 o
  -1   3   9      413.88      347.19      5.48 o
   0   3   9     4150.68     4227.73     16.20 o
   1   3   9     1751.37     1743.37     11.23 o
   2   3   9      320.65      322.15      7.00 o
   3   3   9     2584.09     2567.16     20.59 o
   4   3   9       44.13       41.75      6.34 o
   5   3   9        4.85        4.07      4.71 o
   6   3   9      826.52      819.12     16.32 o
   7   3   9      235.49      212.83     11.91 o
   8   3   9      105.42       86.82     11.07 o
   9   3   9      188.03      179.44     12.96 o
  -9   4   9        0.14        0.67     10.56 o
  -8   4   9      959.68      894.98     29.25 o
  -7   4   9      729.73      716.24     25.73 o
  -6   4   9        9.95       14.60     13.21 o
  -5   4   9       58.14       55.41     13.57 o
  -4   4   9      136.77      119.07      3.96 o
  -3   4   9        0.96        2.65      2.21 o
  -2   4   9      228.87      232.55      7.10 o
  -1   4   9       31.58       29.20      2.84 o
   0   4   9      193.71      174.35      4.73 o
   1   4   9       57.61       57.61      3.59 o
   2   4   9      553.41      565.33      9.02 o
   3   4   9      181.01      187.09      7.91 o
   4   4   9       45.42       44.46      7.90 o
   5   4   9       98.56       95.15      8.69 o
   6   4   9      182.71      163.49     10.48 o
   7   4   9       17.22       18.35      9.13 o
   8   4   9      177.36      188.33     20.21 o
   9   4   9        7.65       11.51      8.66 o
  -8   5   9       30.00       42.05     16.00 o
  -7   5   9        4.11       -2.09     14.33 o
  -6   5   9      180.93      190.84     18.23 o
  -5   5   9      143.82      155.48     19.32 o
  -4   5   9     1140.99     1018.24     27.93 o
  -3   5   9        5.68       16.58      5.66 o
  -2   5   9      141.06      134.37      9.12 o
  -1   5   9      103.80      105.58      6.86 o
   0   5   9       14.98       16.24      5.74 o
   1   5   9        0.03        3.23      5.60 o
   2   5   9        0.00        2.98      5.45 o
   3   5   9      647.68      640.87     12.97 o
   4   5   9       12.26       29.13     14.17 o
   5   5   9        9.56       16.35     14.78 o
   6   5   9       55.62       85.16     16.31 o
   7   5   9       33.07       28.99     16.10 o
   8   5   9      191.87      215.19     20.92 o
  -7   6   9       15.54       13.57     17.17 o
  -6   6   9       25.84       30.38     11.03 o
  -5   6   9        4.07       16.95     10.15 o
  -4   6   9        0.01       -2.44      9.47 o
  -3   6   9       45.20       54.96     10.11 o
  -2   6   9      321.80      293.35      9.09 o
  -1   6   9       15.06        9.07      6.09 o
   0   6   9        4.57        5.70      6.19 o
   1   6   9       23.40       26.46      6.21 o
   2   6   9        2.63        3.05      5.43 o
   3   6   9        1.92        4.49      6.82 o
   4   6   9      584.61      581.55     24.51 o
   5   6   9      252.64      293.55     20.86 o
   6   6   9        1.26       22.41     18.13 o
  -6   7   9        3.87       11.34     16.16 o
  -5   7   9      154.26      164.18     13.25 o
  -4   7   9        0.73       11.36      9.85 o
  -3   7   9       99.46      107.29     10.72 o
  -2   7   9      175.53      174.37      8.75 o
  -1   7   9      753.84      777.30     19.81 o
   0   7   9      104.18      100.15     10.31 o
   1   7   9        2.82        3.45      8.57 o
   2   7   9       37.75       30.12      8.06 o
   3   7   9        3.70        1.90     15.84 o
   4   7   9       22.56       40.98     17.93 o
   5   7   9      244.06      244.37     21.40 o
  -3   8   9       97.58      101.72     17.65 o
  -2   8   9      211.98      198.84     19.26 o
  -1   8   9        0.30        3.31      6.82 o
   0   8   9      247.63      210.28     12.05 o
   1   8   9       10.74       17.72      9.45 o
   2   8   9       10.79        7.01     14.89 o
   3   8   9        0.26        5.06     15.51 o
  -1   9   9      240.89      216.84     19.45 o
   0   9   9        7.93       12.01     12.51 o
   1   9   9       20.65       23.66     14.31 o
  -9   0  10       13.65       14.81     15.86 o
  -8   0  10      163.59      139.50     16.96 o
  -7   0  10        4.89        2.47      6.78 o
  -6   0  10       85.71       93.70      7.69 o
  -5   0  10      558.83      550.71     11.44 o
  -4   0  10        0.60        3.12      4.90 o
  -3   0  10      345.54      368.74      9.19 o
  -2   0  10      724.43      762.96      8.96 o
  -1   0  10      259.25      233.23      9.38 o
   0   0  10     1301.39     1227.25     16.23 o
   1   0  10      262.00      184.48      7.71 o
   2   0  10     1710.83     1777.78     23.13 o
   3   0  10     1097.23     1176.15     19.87 o
   4   0  10       16.02       27.66      8.26 o
   5   0  10      296.84      308.66     13.22 o
   6   0  10        0.01        2.30      9.18 o
   7   0  10      335.94      351.09     15.14 o
  -9   1  10       31.65       43.10     11.67 o
  -8   1  10       14.46       13.89      7.15 o
  -7   1  10       45.30       66.57      7.59 o
  -6   1  10        0.35        2.22      4.56 o
  -5   1  10       87.85       96.90      5.19 o
  -4   1  10      999.72     1014.78      8.53 o
  -3   1  10     1221.58     1221.15      7.81 o
  -2   1  10       11.69       13.24      3.28 o
  -1   1  10      399.43      344.22      4.86 o
   0   1  10      440.78      490.38      7.59 o
   1   1  10     2093.59     2183.85     17.99 o
   2   1  10     3474.01     3531.10     33.44 o
   3   1  10        0.75        3.76      5.82 o
   4   1  10      137.84      128.70      7.27 o
   5   1  10      118.80      121.05      7.68 o
   6   1  10        0.02        5.70      6.79 o
   7   1  10        0.07        5.15      6.60 o
   8   1  10      113.31      137.48     14.21 o
   9   1  10       41.54       61.34     16.70 o
  -9   2  10        0.24        1.84     11.16 o
  -8   2  10       16.19       19.88      7.85 o
  -7   2  10       44.87       50.47      7.82 o
  -6   2  10      556.83      554.23     11.65 o
  -5   2  10        2.35        3.91      2.56 o
  -4   2  10      912.89      878.94      7.88 o
  -3   2  10        0.42        2.00      2.66 o
  -2   2  10      118.96      136.83      4.82 o
  -1   2  10     2907.15     2858.21     41.09 o
   0   2  10      117.21      129.10      5.15 o
   1   2  10      378.57      407.99      8.18 o
   2   2  10      393.61      420.95      5.77 o
   3   2  10     1412.48     1441.53     24.23 o
   4   2  10        3.15        1.21      5.90 o
   5   2  10      487.16      497.01      9.08 o
   6   2  10      759.55      811.03     15.91 o
   7   2  10      590.34      561.24     14.88 o
   8   2  10      168.16      155.69     11.40 o
   9   2  10       40.55      176.91     20.00 o
  -9   3  10       26.63       24.11     10.34 o
  -8   3  10     1668.37     1527.26     37.28 o
  -7   3  10        1.21       11.86      7.25 o
  -6   3  10     1284.16     1307.70     22.59 o
  -5   3  10      783.84      806.93     13.67 o
  -4   3  10      105.21      103.85      3.59 o
  -3   3  10        9.49        5.82      3.57 o
  -2   3  10      262.51      274.47      5.30 o
  -1   3  10      277.02      287.73      5.35 o
   0   3  10       10.89       11.42      3.82 o
   1   3  10        0.69        4.84      4.95 o
   2   3  10      207.89      245.49      8.59 o
   3   3  10      372.31      344.56      7.51 o
   4   3  10      969.52      960.85     14.14 o
   5   3  10       79.46       75.87      6.31 o
   6   3  10       93.69      110.36      9.92 o
   7   3  10      469.09      420.54     23.26 o
   8   3  10      195.38      184.96     12.13 o
   9   3  10       68.71       71.89     12.65 o
  -9   4  10       15.96       18.71     11.00 o
  -8   4  10      239.18      230.44     13.49 o
  -7   4  10        2.98        8.76     13.79 o
  -6   4  10        3.24       15.36     13.31 o
  -5   4  10       22.63       38.23     13.50 o
  -4   4  10      241.45      228.10      4.92 o
  -3   4  10      628.48      607.44     10.16 o
  -2   4  10      170.96      181.43      6.97 o
  -1   4  10      172.82      190.41      6.30 o
   0   4  10      122.14      129.79      5.88 o
   1   4  10        0.01        1.55      5.02 o
   2   4  10      468.02      422.82      9.34 o
   3   4  10       55.97       56.53      6.66 o
   4   4  10        3.10        5.63      5.78 o
   5   4  10        1.89        6.34      5.25 o
   6   4  10       16.79       19.08      8.73 o
   7   4  10       15.49       12.32      9.11 o
   8   4  10        3.01       18.15      9.92 o
   9   4  10       67.56       71.56     17.29 o
  -8   5  10        0.09       -0.56     15.03 o
  -7   5  10        0.86       -3.10     14.29 o
  -6   5  10       55.88       41.82     11.05 o
  -5   5  10      291.55      256.03     13.59 o
  -4   5  10      337.74      316.13     13.27 o
  -3   5  10        1.63        5.82      5.68 o
  -2   5  10        0.43        0.04      5.96 o
  -1   5  10      121.81      125.23      7.16 o
   0   5  10        1.97       -0.24      5.62 o
   1   5  10      299.54      295.12      8.65 o
   2   5  10        0.04        4.91      5.55 o
   3   5  10      147.32      150.99      8.73 o
   4   5  10     1353.81     1336.36     31.50 o
   5   5  10       29.57       27.06     14.87 o
   6   5  10       95.77      106.29     17.51 o
   7   5  10       32.26       26.15     15.78 o
  -7   6  10        0.07      -15.67     17.16 o
  -6   6  10      122.32      121.40     12.55 o
  -5   6  10       60.50       58.82     10.99 o
  -4   6  10       12.01       12.31      9.57 o
  -3   6  10     1158.52     1139.00     20.37 o
  -2   6  10       38.78       31.70      6.65 o
  -1   6  10       32.67       31.54      6.58 o
   0   6  10        0.56        5.01      6.10 o
   1   6  10       67.28       70.93      6.84 o
   2   6  10      127.91      112.45      6.97 o
   3   6  10      327.76      312.20     11.09 o
   4   6  10        0.13       12.26     15.40 o
   5   6  10       24.75       38.19     16.40 o
   6   6  10       48.94       49.43     16.89 o
  -6   7  10      106.37      112.47     18.79 o
  -5   7  10        0.50        1.65     10.83 o
  -4   7  10       70.68       79.87     11.15 o
  -3   7  10       21.33       26.99      9.63 o
  -2   7  10      815.71      849.19     17.91 o
  -1   7  10      114.66      104.90      7.98 o
   0   7  10      316.08      299.70     20.67 o
   1   7  10      416.15      397.94     13.59 o
   2   7  10       46.72       36.72      8.86 o
   3   7  10        0.82        5.76     14.81 o
   4   7  10      370.16      303.92     22.05 o
   5   7  10       60.23       66.98     19.24 o
  -3   8  10       95.39       91.29     17.17 o
  -2   8  10      511.47      508.60     24.73 o
  -1   8  10       49.22       57.99     14.13 o
   0   8  10       14.47       18.70      9.22 o
   1   8  10      205.53      206.39     22.80 o
   2   8  10        4.17        1.72     15.32 o
   3   8  10        6.72       -2.71     17.06 o
  -1   9  10       62.90       74.39     16.22 o
   0   9  10       15.57       25.72     13.25 o
   1   9  10       25.54       20.31     10.71 o
  -9   1  11       70.41       62.70     12.15 o
  -8   1  11       82.70       84.52      8.61 o
  -7   1  11      507.97      558.98     12.13 o
  -6   1  11       37.88       45.72      5.28 o
  -5   1  11      560.47      581.16      8.43 o
  -4   1  11      109.96      110.00      4.27 o
  -3   1  11       34.66       35.85      3.89 o
  -2   1  11      378.46      400.67      5.73 o
  -1   1  11     1892.39     1869.77      8.52 o
   0   1  11     1136.37     1012.98      9.27 o
   1   1  11      516.98      508.07     12.82 o
   2   1  11      653.71      738.70     12.12 o
   3   1  11      289.98      314.71      9.11 o
   4   1  11       76.37       82.34      7.12 o
   5   1  11       41.95       42.36      7.08 o
   6   1  11      554.74      546.03     12.97 o
   7   1  11       49.31       52.92      7.46 o
   8   1  11      450.68      441.89     19.44 o
   9   1  11      424.70      376.81     22.87 o
  -9   2  11       72.25       62.68     12.19 o
  -8   2  11       17.62       25.69      7.86 o
  -7   2  11        0.65        1.86      7.04 o
  -6   2  11      176.94      164.21      7.28 o
  -5   2  11       43.63       37.26      3.57 o
  -4   2  11       85.37       86.08      4.21 o
  -3   2  11      318.68      323.42      5.25 o
  -2   2  11        2.85        2.36      3.16 o
  -1   2  11      640.85      626.96      7.94 o
   0   2  11      112.15       99.39      4.98 o
   1   2  11        5.93       17.06      5.54 o
   2   2  11      213.82      258.70      7.10 o
   3   2  11       99.85      123.63      7.81 o
   4   2  11      286.21      290.34     11.40 o
   5   2  11      212.46      196.53      8.81 o
   6   2  11       73.84       94.25      6.93 o
   7   2  11      719.96      721.29     28.10 o
   8   2  11       11.89       17.00      9.66 o
   9   2  11       17.09       29.38     15.33 o
  -9   3  11       45.59       50.36     11.22 o
  -8   3  11       22.73       36.30     10.74 o
  -7   3  11      760.22      751.53     21.07 o
  -6   3  11      298.62      309.12     10.54 o
  -5   3  11       90.31       94.66      7.13 o
  -4   3  11      134.02      142.54      4.95 o
  -3   3  11       20.83       18.87      3.85 o
  -2   3  11      306.45      314.91      5.86 o
  -1   3  11       69.15       59.60      2.40 o
   0   3  11      222.00      232.55      5.50 o
   1   3  11      296.73      334.73      7.62 o
   2   3  11       69.39       90.24      5.91 o
   3   3  11      517.21      474.61      8.43 o
   4   3  11       41.58       47.40      6.90 o
   5   3  11       13.69       16.32      5.40 o
   6   3  11        5.36        8.90      8.48 o
   7   3  11       46.20       70.60     10.42 o
   8   3  11      111.13      106.50     10.90 o
   9   3  11        0.40        3.42      9.70 o
  -9   4  11        7.56       14.61     10.95 o
  -8   4  11      100.69      101.91     12.25 o
  -7   4  11      175.36      184.60     18.10 o
  -6   4  11        0.70       11.87     13.49 o
  -5   4  11      629.13      651.11     16.71 o
  -4   4  11      392.92      361.55      6.75 o
  -3   4  11      174.96      157.23      4.48 o
  -2   4  11     1681.08     1751.73     18.15 o
  -1   4  11     1443.86     1435.05     13.75 o
   0   4  11        2.24        7.52      3.75 o
   1   4  11      600.14      583.83      9.77 o
   2   4  11      353.84      366.31      8.45 o
   3   4  11      240.54      210.59      8.88 o
   4   4  11      486.18      478.76     11.25 o
   5   4  11      153.73      151.35      7.54 o
   6   4  11      481.61      472.75     13.91 o
   7   4  11       39.09       45.70      9.39 o
   8   4  11       42.59       58.55     16.80 o
  -8   5  11       23.65       20.78     15.58 o
  -7   5  11       16.13       24.25     10.99 o
  -6   5  11       52.91       51.38     11.49 o
  -5   5  11        0.44        4.33     10.30 o
  -4   5  11      131.01      134.83     11.39 o
  -3   5  11      174.46      190.94      7.68 o
  -2   5  11        5.75        3.24      5.92 o
  -1   5  11       19.69       18.58      6.12 o
   0   5  11       85.87       88.92      6.83 o
   1   5  11       60.16       57.04      6.39 o
   2   5  11      101.76      121.56      6.97 o
   3   5  11      704.31      659.93     13.77 o
   4   5  11       48.97       71.66     16.42 o
   5   5  11       46.35       49.03     15.11 o
   6   5  11       27.92       28.74     15.06 o
   7   5  11      199.05      222.56     20.67 o
  -6   6  11       34.65       37.46     11.49 o
  -5   6  11      112.92      121.19     12.02 o
  -4   6  11      239.61      214.88     12.61 o
  -3   6  11       61.75       44.70     10.00 o
  -2   6  11      147.08      136.28      7.87 o
  -1   6  11      505.07      517.34     11.08 o
   0   6  11      414.83      410.01     10.09 o
   1   6  11      128.33      119.93      7.38 o
   2   6  11      128.44      129.99      7.37 o
   3   6  11       39.15       44.90      8.23 o
   4   6  11        2.46        8.92     14.88 o
   5   6  11        1.82       15.93     15.02 o
   6   6  11        0.88        2.89     16.49 o
  -6   7  11        0.02        8.10     16.84 o
  -5   7  11        0.90        5.28     10.79 o
  -4   7  11       15.81       15.58     10.40 o
  -3   7  11       50.08       42.08     10.04 o
  -2   7  11      843.94      828.52     24.29 o
  -1   7  11       64.04       49.82      7.44 o
   0   7  11        6.57        7.93      9.07 o
   1   7  11      485.12      476.22     14.60 o
   2   7  11       51.62       58.50      9.14 o
   3   7  11      325.82      318.32     21.66 o
   4   7  11       10.87       12.21     17.90 o
  -3   8  11        4.27        5.68     15.27 o
  -2   8  11       21.59       27.67     15.32 o
  -1   8  11        6.73       17.23     13.89 o
   0   8  11      236.51      240.09     13.02 o
   1   8  11       22.56       18.72      9.11 o
   2   8  11        2.56        0.30     15.31 o
   3   8  11       52.53       49.27     17.46 o
   0   9  11        1.72       -2.87     13.52 o
   1   9  11      110.84      113.66     19.66 o
  -9   0  12       56.16       55.32     16.59 o
  -8   0  12       73.89       61.12     14.99 o
  -7   0  12       23.30       27.02      7.45 o
  -6   0  12      246.92      220.81      9.72 o
  -5   0  12     1189.82     1199.18     13.76 o
  -4   0  12     1094.81     1091.74     15.48 o
  -3   0  12        7.87       15.05      5.08 o
  -2   0  12      427.91      371.55      9.50 o
  -1   0  12     5990.57     5925.61     59.12 o
   0   0  12    10153.54    10469.30     75.81 o
   1   0  12      837.90      856.34     18.37 o
   2   0  12      276.64      335.39     13.50 o
   3   0  12      615.35      686.91     16.73 o
   4   0  12     3171.69     3156.31     34.08 o
   5   0  12       76.62       83.09     10.96 o
   6   0  12     1098.06     1030.93     23.26 o
   7   0  12      406.16      391.08     16.97 o
  -9   1  12        4.55        2.07     10.86 o
  -8   1  12        0.91        0.15      7.02 o
  -7   1  12      291.70      291.16     10.06 o
  -6   1  12      518.77      534.31      8.26 o
  -5   1  12       60.43       64.22      4.63 o
  -4   1  12       24.65       20.28      4.06 o
  -3   1  12     1880.51     1826.10     10.97 o
  -2   1  12     2370.57     2475.90     14.27 o
  -1   1  12        0.00        4.47      3.46 o
   0   1  12     1139.53     1193.82     10.97 o
   1   1  12     2304.77     2431.90     19.72 o
   2   1  12        0.51        5.43      6.23 o
   3   1  12       63.29       57.02      6.88 o
   4   1  12       29.77       30.25      6.87 o
   5   1  12        2.02        3.46      6.90 o
   6   1  12       96.79      101.35     12.67 o
   7   1  12      499.67      512.14     24.00 o
   8   1  12      423.95      412.14     19.35 o
   9   1  12       62.39      104.12     17.49 o
  -9   2  12        2.90        3.83     14.79 o
  -8   2  12       13.68       16.35      6.69 o
  -7   2  12       16.73       17.73      6.41 o
  -6   2  12       85.98       84.98      7.40 o
  -5   2  12       46.45       49.16      3.76 o
  -4   2  12        6.17        7.84      3.77 o
  -3   2  12       10.19       15.58      3.43 o
  -2   2  12      143.42      140.30      4.04 o
  -1   2  12        0.24        3.63      3.60 o
   0   2  12      229.01      259.67      7.44 o
   1   2  12       11.26        9.42      5.24 o
   2   2  12      650.12      569.28     11.65 o
   3   2  12        9.40       10.88      5.77 o
   4   2  12        0.49        3.22      6.59 o
   5   2  12        1.43        3.33      6.77 o
   6   2  12      142.18      146.14      7.29 o
   7   2  12      126.41      169.56     12.56 o
   8   2  12      303.25      298.54     13.08 o
   9   2  12      139.81      136.86     18.34 o
  -9   3  12       95.32       89.56     11.86 o
  -8   3  12      169.03      172.94     12.31 o
  -7   3  12        1.00        9.13      9.35 o
  -6   3  12       51.25       57.52      6.61 o
  -5   3  12       17.33       17.90      5.57 o
  -4   3  12      138.27      141.62      4.66 o
  -3   3  12      281.42      275.85      5.13 o
  -2   3  12     1169.00     1179.23      8.10 o
  -1   3  12      382.00      373.70      6.39 o
   0   3  12      940.89      992.66     11.73 o
   1   3  12      160.73      174.49      6.60 o
   2   3  12       82.39       91.87      6.20 o
   3   3  12      188.27      209.66      5.84 o
   4   3  12      372.71      327.04      7.50 o
   5   3  12      102.50      119.18      6.66 o
   6   3  12      267.62      262.21     11.30 o
   7   3  12      330.12      329.81     13.30 o
   8   3  12        7.37       17.23      9.45 o
   9   3  12       21.60       11.35     10.53 o
  -9   4  12        6.87       21.97     11.31 o
  -8   4  12      808.84      707.71     19.02 o
  -7   4  12       13.95       21.40      8.55 o
  -6   4  12      885.75      878.03     19.79 o
  -5   4  12        1.41        9.44      9.93 o
  -4   4  12        1.45        6.96      5.18 o
  -3   4  12        5.66        5.57      3.79 o
  -2   4  12      165.36      150.90      7.21 o
  -1   4  12       16.82       18.32      3.95 o
   0   4  12       47.96       42.57      4.36 o
   1   4  12        6.72        6.20      5.67 o
   2   4  12      100.15      100.50      6.81 o
   3   4  12      120.96      102.31      8.11 o
   4   4  12      430.41      456.53     11.55 o
   5   4  12      710.58      643.96     11.09 o
   6   4  12       51.18       86.63      9.43 o
   7   4  12      235.77      197.97     19.04 o
   8   4  12       94.56      105.58     16.68 o
  -7   5  12       10.74        4.96     10.64 o
  -6   5  12        2.53       10.43     10.37 o
  -5   5  12      159.49      143.41     12.26 o
  -4   5  12       23.90       22.50     10.13 o
  -3   5  12        1.96        2.97      5.96 o
  -2   5  12        6.98        7.65      6.11 o
  -1   5  12      111.76      101.60      7.25 o
   0   5  12       23.54       29.42      6.42 o
   1   5  12      272.32      269.08      8.77 o
   2   5  12     1418.58     1341.47     19.39 o
   3   5  12      758.17      719.66     14.68 o
   4   5  12       78.42       57.01     15.29 o
   5   5  12       10.75       15.01     16.04 o
   6   5  12        0.71       11.05     15.52 o
   7   5  12       44.97       49.82     16.47 o
  -6   6  12       56.17       49.70     12.06 o
  -5   6  12       17.74       18.94     10.39 o
  -4   6  12        7.44        9.53      9.82 o
  -3   6  12       66.02       74.60     10.24 o
  -2   6  12      197.06      199.36      8.70 o
  -1   6  12        4.04       11.36      6.51 o
   0   6  12       49.25       52.25      6.90 o
   1   6  12       43.38       42.24      6.94 o
   2   6  12      458.12      437.83     10.40 o
   3   6  12      609.20      604.68     14.58 o
   4   6  12      501.71      504.26     24.82 o
   5   6  12        0.20       14.02     15.66 o
   6   6  12       78.96       91.62     18.59 o
  -5   7  12       23.58       25.78     15.56 o
  -4   7  12      108.66      130.96     12.35 o
  -3   7  12      162.76      168.41     12.05 o
  -2   7  12       14.46       15.08      9.45 o
  -1   7  12       27.54       27.64      7.18 o
   0   7  12      133.17      138.63     10.58 o
   1   7  12       37.77       41.18      9.16 o
   2   7  12        1.66        6.63      8.24 o
   3   7  12        5.17        4.09     14.77 o
   4   7  12       14.51       43.58     16.78 o
  -2   8  12       29.84       30.96     15.59 o
  -1   8  12       90.14       88.60     15.75 o
   0   8  12        2.20        9.52      9.50 o
   1   8  12        0.03        1.70      9.10 o
   2   8  12        6.92       13.91     16.03 o
   0   9  12       28.75       37.32     14.66 o
 -10   1  13       39.44       48.80     18.22 o
  -9   1  13       62.34       69.73      9.86 o
  -8   1  13        1.25        3.36      8.08 o
  -7   1  13       23.41       20.26      6.29 o
  -6   1  13      165.51      158.42      5.60 o
  -5   1  13     1015.31     1024.88      9.30 o
  -4   1  13       34.99       38.03      4.29 o
  -3   1  13      342.03      357.83      7.31 o
  -2   1  13      318.32      330.96      8.77 o
  -1   1  13       32.87       40.20      3.66 o
   0   1  13     3461.54     3693.43     25.72 o
   1   1  13     3754.62     3867.94     24.94 o
   2   1  13       21.72       27.58      6.53 o
   3   1  13        5.41        5.15      6.49 o
   4   1  13      156.19      158.71      8.63 o
   5   1  13       32.99       39.93      7.56 o
   6   1  13        6.85        3.00      7.66 o
   7   1  13      801.48      817.03     15.65 o
   8   1  13       54.70       53.67     12.92 o
   9   1  13      182.53      175.80     19.24 o
  -9   2  13        5.30        9.37     15.06 o
  -8   2  13       29.68       37.12      7.06 o
  -7   2  13      110.30      111.76      7.46 o
  -6   2  13      113.73      106.29      7.17 o
  -5   2  13       18.16       18.55      3.72 o
  -4   2  13       20.61       24.57      4.07 o
  -3   2  13      102.23       94.80      4.28 o
  -2   2  13      102.54      102.77      3.90 o
  -1   2  13        0.00        3.74      4.32 o
   0   2  13      518.88      501.50      7.57 o
   1   2  13       41.17       50.70      5.90 o
   2   2  13      337.83      297.13      7.79 o
   3   2  13      478.79      476.52     11.24 o
   4   2  13       55.36       54.89      7.62 o
   5   2  13      123.91      122.41      8.81 o
   6   2  13       55.28       51.93      6.38 o
   7   2  13      512.03      502.79     14.87 o
   8   2  13       95.09       99.31     11.01 o
   9   2  13      339.22      308.08     20.66 o
  -9   3  13       20.31       20.65     10.98 o
  -8   3  13      162.06      154.30     13.07 o
  -7   3  13      155.58      164.76      9.75 o
  -6   3  13      283.81      279.92      8.99 o
  -5   3  13       88.14       77.47      6.09 o
  -4   3  13        5.70        5.26      3.90 o
  -3   3  13      416.19      395.86      9.37 o
  -2   3  13       78.28       79.44      3.23 o
  -1   3  13     1347.71     1365.44     13.84 o
   0   3  13      237.55      218.27      7.31 o
   1   3  13      413.75      386.84      8.57 o
   2   3  13       14.28       12.00      5.48 o
   3   3  13       17.96       20.51      4.15 o
   4   3  13     1006.19      947.02     12.76 o
   5   3  13      688.10      622.54     12.04 o
   6   3  13       18.12       19.07      8.37 o
   7   3  13        0.33       20.06     12.07 o
   8   3  13       49.49       53.33     10.27 o
   9   3  13       41.87       37.31     14.50 o
  -8   4  13       78.82       74.23     11.65 o
  -7   4  13      180.80      164.76      9.97 o
  -6   4  13      736.61      675.27     20.30 o
  -5   4  13      104.85      102.64      8.05 o
  -4   4  13      160.05      145.93      6.93 o
  -3   4  13       83.82       90.48      4.85 o
  -2   4  13        0.37        3.48      3.67 o
  -1   4  13      484.50      476.77      7.37 o
   0   4  13       14.04       18.23      6.21 o
   1   4  13      708.07      726.34     15.33 o
   2   4  13     2009.60     1875.30     16.98 o
   3   4  13       66.67       63.96      8.15 o
   4   4  13      215.43      184.50      9.14 o
   5   4  13      741.32      657.95     14.13 o
   6   4  13       56.14       57.78     16.72 o
   7   4  13       86.21      119.13     18.66 o
   8   4  13       48.38       44.19     16.74 o
  -7   5  13       68.95       72.11     14.34 o
  -6   5  13      102.46       93.78     12.12 o
  -5   5  13      638.63      607.41     24.17 o
  -4   5  13      395.23      335.98     14.35 o
  -3   5  13        2.36        1.47      6.09 o
  -2   5  13      382.11      350.64      9.53 o
  -1   5  13        0.09        3.04      6.38 o
   0   5  13       11.94       10.20      6.46 o
   1   5  13        3.57       10.25      6.43 o
   2   5  13      117.69      116.93      7.70 o
   3   5  13       22.13       31.78     10.54 o
   4   5  13       28.54       41.99     15.15 o
   5   5  13      283.91      282.25     20.22 o
   6   5  13        3.25        7.37     14.96 o
   7   5  13       88.06       86.60     18.18 o
  -6   6  13       51.10       56.78     12.24 o
  -5   6  13        1.13        6.05     10.50 o
  -4   6  13       35.61       41.52     10.74 o
  -3   6  13       24.61       22.82      9.72 o
  -2   6  13       50.58       46.11      7.28 o
  -1   6  13        6.96        7.43      6.71 o
   0   6  13       15.71       16.90      6.72 o
   1   6  13       45.14       36.17      6.84 o
   2   6  13      159.57      148.08      8.10 o
   3   6  13      305.89      291.76     11.93 o
   4   6  13      405.58      384.71     22.17 o
   5   6  13        0.01        7.02     16.22 o
   6   6  13       10.64       16.71     16.45 o
  -5   7  13      138.67      166.63     19.42 o
  -4   7  13       11.37       14.39     10.68 o
  -3   7  13       12.55       17.78      9.89 o
  -2   7  13       23.90       35.92      9.72 o
  -1   7  13       78.31       79.83      8.00 o
   0   7  13        8.83        4.69      8.52 o
   1   7  13      156.96      156.91     11.17 o
   2   7  13        0.30        2.12      8.36 o
   3   7  13       22.72       25.70     16.63 o
   4   7  13      238.94      244.41     21.13 o
  -2   8  13      132.92       90.64     17.17 o
  -1   8  13       39.56       45.46     14.88 o
   0   8  13       44.21       66.23     10.75 o
   1   8  13       55.42       73.07     10.21 o
   2   8  13       26.72       24.41     15.57 o
  -9   0  14      378.30      365.89     16.50 o
  -8   0  14      147.59      156.57     12.71 o
  -7   0  14     1047.86     1011.65     22.32 o
  -6   0  14       69.93       74.65      7.38 o
  -5   0  14      316.91      328.78      9.11 o
  -4   0  14      103.28      118.49      6.69 o
  -3   0  14      327.59      329.64      9.87 o
  -2   0  14     5613.20     5727.08     60.88 o
  -1   0  14      707.09      691.00      9.05 o
   0   0  14      343.34      321.58     10.14 o
   1   0  14      164.83      157.34      8.60 o
   2   0  14      809.15      795.69     18.99 o
   3   0  14        5.08        9.70      9.45 o
   4   0  14      409.91      405.97     16.18 o
   5   0  14      261.45      270.62     15.06 o
   6   0  14     2080.14     1991.07     31.83 o
   7   0  14      450.92      441.73     18.16 o
  -9   1  14        0.69        3.48      7.92 o
  -8   1  14      124.57      120.33      8.63 o
  -7   1  14        9.07       12.58      5.79 o
  -6   1  14       94.92       89.71      5.20 o
  -5   1  14      257.77      253.16      6.41 o
  -4   1  14       17.17       19.20      4.43 o
  -3   1  14       72.25       71.46      4.45 o
  -2   1  14        4.55        8.18      4.61 o
  -1   1  14      124.01      122.55      4.16 o
   0   1  14      698.45      909.82     11.25 o
   1   1  14       16.61       30.79      7.66 o
   2   1  14      583.08      658.75     12.51 o
   3   1  14       42.77       65.36      7.59 o
   4   1  14      836.82      798.68     14.37 o
   5   1  14      784.12      772.67     14.78 o
   6   1  14      221.59      202.41     18.64 o
   7   1  14      155.90      181.56     10.55 o
   8   1  14      107.38      100.65     14.25 o
   9   1  14        9.81       14.22     15.33 o
  -9   2  14      243.88      233.58     19.97 o
  -8   2  14       67.17       70.40      7.58 o
  -7   2  14      260.86      280.18     12.06 o
  -6   2  14      132.01      130.96      7.13 o
  -5   2  14       48.31       53.08      4.09 o
  -4   2  14      457.13      464.24      6.97 o
  -3   2  14       96.95      110.66      4.51 o
  -2   2  14       13.12       23.49      4.47 o
  -1   2  14      329.00      334.30      6.70 o
   0   2  14       60.28       72.75      5.15 o
   1   2  14        3.38        6.75      5.54 o
   2   2  14       21.68       22.78      5.52 o
   3   2  14      156.88      159.42      8.38 o
   4   2  14      201.92      217.45     12.14 o
   5   2  14        1.32        1.14      7.43 o
   6   2  14       57.31       64.29      9.09 o
   7   2  14        1.60       20.93      8.80 o
   8   2  14        8.71       16.76      9.44 o
   9   2  14      232.54      234.28     19.97 o
  -9   3  14       24.07        9.61     15.45 o
  -8   3  14      237.28      231.52     11.76 o
  -7   3  14       44.52       56.58      8.44 o
  -6   3  14       31.16       31.43      6.27 o
  -5   3  14        1.06        3.85      5.45 o
  -4   3  14      105.12      113.46      4.91 o
  -3   3  14      477.28      460.98      6.45 o
  -2   3  14       94.97      103.22      3.88 o
  -1   3  14      378.25      347.28      8.70 o
   0   3  14      244.80      262.20      7.90 o
   1   3  14      502.57      468.39      9.58 o
   2   3  14      345.41      328.11      8.64 o
   3   3  14      487.74      470.94      7.61 o
   4   3  14      905.33      885.62     17.60 o
   5   3  14     1017.73      914.88     14.17 o
   6   3  14        8.86       18.73      8.21 o
   7   3  14       19.87       15.63      8.90 o
   8   3  14       55.60       74.36     16.85 o
   9   3  14        8.77        3.00     15.55 o
  -8   4  14       48.90       39.97     11.19 o
  -7   4  14       16.59       15.28      8.31 o
  -6   4  14       17.46       25.39      7.66 o
  -5   4  14       30.59       34.68      7.08 o
  -4   4  14       50.38       53.00      5.13 o
  -3   4  14       49.79       47.74      4.22 o
  -2   4  14       10.76       13.34      3.58 o
  -1   4  14      254.40      269.52      8.88 o
   0   4  14      666.05      665.93     11.70 o
   1   4  14     1683.51     1608.28     20.27 o
   2   4  14        7.13       19.81      6.56 o
   3   4  14       30.00       19.46      7.65 o
   4   4  14      310.62      253.16     10.39 o
   5   4  14       21.06       33.08      7.80 o
   6   4  14      468.23      429.87     22.31 o
   7   4  14      394.14      356.50     21.97 o
   8   4  14        9.97       20.23     17.13 o
  -7   5  14       28.80       30.65     12.09 o
  -6   5  14        3.94       10.51     11.18 o
  -5   5  14       19.93       28.49     10.67 o
  -4   5  14      107.33      115.94     11.92 o
  -3   5  14      206.60      206.15      8.44 o
  -2   5  14      132.20      129.88      7.83 o
  -1   5  14       84.79       81.16      7.46 o
   0   5  14       86.72       87.65      7.65 o
   1   5  14        1.85        2.23      6.79 o
   2   5  14        5.09       13.33      6.56 o
   3   5  14       53.69       46.51      8.08 o
   4   5  14       47.16       45.01     14.65 o
   5   5  14       28.18       38.29     16.01 o
   6   5  14        7.63        3.24     15.21 o
   7   5  14        0.85       -0.22     16.50 o
  -6   6  14        2.38        0.26     11.60 o
  -5   6  14       24.75       22.00     10.74 o
  -4   6  14       97.80       98.50     14.07 o
  -3   6  14       14.35       13.73      9.60 o
  -2   6  14        5.67        5.35      6.82 o
  -1   6  14       29.30       30.58      7.13 o
   0   6  14      315.20      317.20     10.01 o
   1   6  14       73.14       62.77      7.56 o
   2   6  14      192.27      169.26      8.50 o
   3   6  14       63.54       64.39      8.95 o
   4   6  14        1.33       12.43     15.32 o
   5   6  14      103.96      111.12     17.49 o
  -5   7  14       15.55       12.35     16.43 o
  -4   7  14       72.69       94.19     12.02 o
  -3   7  14      192.59      212.33     13.09 o
  -2   7  14       23.46       32.38      9.88 o
  -1   7  14      140.80      125.88      8.66 o
   0   7  14       17.93       18.53      9.24 o
   1   7  14        2.76       12.07      8.84 o
   2   7  14        2.62        4.57      8.54 o
   3   7  14      133.18      166.91     18.51 o
   4   7  14      166.74      195.54     21.73 o
  -2   8  14        1.43        3.58     14.75 o
  -1   8  14      224.39      267.96     20.09 o
   0   8  14      177.20      189.61     12.92 o
   1   8  14       36.46       27.31      9.78 o
   2   8  14       47.63       46.13     17.48 o
  -9   1  15        0.10        3.07      9.44 o
  -8   1  15        4.07        9.07      7.44 o
  -7   1  15      192.60      207.27      7.70 o
  -6   1  15       43.65       38.43      5.17 o
  -5   1  15       30.17       29.25      4.97 o
  -4   1  15      115.58      106.69      5.27 o
  -3   1  15     1254.43     1242.72     14.75 o
  -2   1  15     1709.97     1703.65     12.94 o
  -1   1  15       17.65       20.10      3.43 o
   0   1  15        7.17       15.58      5.03 o
   1   1  15     1028.52     1080.32     20.29 o
   2   1  15      237.50      244.74      9.59 o
   3   1  15      448.18      432.96     20.89 o
   4   1  15      328.95      319.06     22.37 o
   5   1  15      209.39      221.33     10.34 o
   6   1  15      923.75      946.32     30.20 o
   7   1  15      347.44      353.76     18.58 o
   8   1  15        0.54        4.44     12.61 o
  -9   2  15        3.23        9.43     15.60 o
  -8   2  15        1.75        5.64      7.17 o
  -7   2  15       18.34       16.83      6.58 o
  -6   2  15        5.36        7.01      6.11 o
  -5   2  15      183.02      171.45      5.10 o
  -4   2  15       64.64       59.58      4.78 o
  -3   2  15       45.58       51.67      4.32 o
  -2   2  15      449.53      447.94      8.00 o
  -1   2  15       23.22       30.05      4.87 o
   0   2  15      396.91      420.75      7.57 o
   1   2  15       11.12       11.04      5.72 o
   2   2  15      252.07      252.13      8.06 o
   3   2  15       24.83       26.62      7.14 o
   4   2  15       40.30       36.64      7.97 o
   5   2  15        0.23        6.31      8.04 o
   6   2  15       45.79       60.75      8.48 o
   7   2  15        1.43        3.61      8.92 o
   8   2  15        5.50        7.72      9.78 o
   9   2  15        0.47       21.21     15.65 o
  -9   3  15       52.37       56.66     16.55 o
  -8   3  15      385.14      394.93     13.61 o
  -7   3  15       23.91       28.66      8.29 o
  -6   3  15       52.67       48.42      6.42 o
  -5   3  15      153.26      143.40      6.84 o
  -4   3  15       42.35       41.22      4.52 o
  -3   3  15        0.88        4.14      3.91 o
  -2   3  15       12.10       12.07      3.12 o
  -1   3  15      355.67      346.53      7.12 o
   0   3  15      176.52      158.53      7.29 o
   1   3  15       42.08       35.36      6.41 o
   2   3  15       86.91       81.85      6.81 o
   3   3  15       14.53       16.96      4.14 o
   4   3  15      979.73      933.73     14.05 o
   5   3  15      522.53      557.03     10.52 o
   6   3  15      244.74      221.79     11.02 o
   7   3  15       28.90       30.25     14.56 o
   8   3  15       38.53       33.55     15.46 o
  -8   4  15       24.04       12.75     15.50 o
  -7   4  15       57.49       63.21      8.80 o
  -6   4  15       18.16       16.57      7.35 o
  -5   4  15        2.32        8.04      6.75 o
  -4   4  15      114.62      108.17      5.74 o
  -3   4  15     1025.10      984.35      9.19 o
  -2   4  15      165.73      182.41      8.37 o
  -1   4  15      472.95      463.39     10.76 o
   0   4  15     3403.63     3247.83     22.83 o
   1   4  15     1946.14     1887.91     17.97 o
   2   4  15      752.94      704.95     12.24 o
   3   4  15       39.10       40.60      8.23 o
   4   4  15       10.23       11.26      7.30 o
   5   4  15       32.85       27.16      8.08 o
   6   4  15      320.53      312.71     21.20 o
   7   4  15       71.94       78.91     17.52 o
  -7   5  15       12.14       19.17     16.15 o
  -6   5  15      209.73      201.75     18.38 o
  -5   5  15       49.65       49.03     10.96 o
  -4   5  15      446.21      401.42     15.47 o
  -3   5  15       45.72       56.43      7.25 o
  -2   5  15       25.14       28.41      6.90 o
  -1   5  15      154.33      149.92      8.52 o
   0   5  15     1825.09     1726.76     29.95 o
   1   5  15      413.19      430.96     10.71 o
   2   5  15      659.50      622.13     12.02 o
   3   5  15      531.22      490.75     13.79 o
   4   5  15       46.85       34.52     15.59 o
   5   5  15        1.85       13.09     15.74 o
   6   5  15      103.91      126.98     18.81 o
  -6   6  15        6.34       10.05     16.43 o
  -5   6  15        1.14        8.70     10.94 o
  -4   6  15        1.52       -1.85     10.26 o
  -3   6  15        0.91        1.78      9.51 o
  -2   6  15        2.26        2.17      6.96 o
  -1   6  15       93.42       94.51      8.01 o
   0   6  15      280.32      266.59      9.84 o
   1   6  15      142.35      147.25      8.46 o
   2   6  15        2.16        7.40      6.47 o
   3   6  15       18.94       13.47      8.23 o
   4   6  15        0.79        4.77     16.18 o
   5   6  15       56.22       53.40     17.04 o
  -5   7  15       64.01       60.66     16.80 o
  -4   7  15      111.82      126.46     22.73 o
  -3   7  15       83.23       87.78     11.41 o
  -2   7  15        0.99        7.39      9.72 o
  -1   7  15        0.20       -2.76      7.14 o
   0   7  15        1.35        8.88      7.33 o
   1   7  15      357.67      357.01     14.27 o
   2   7  15      239.03      271.08     12.71 o
   3   7  15       34.56       45.10     16.41 o
  -1   8  15        0.92        6.88     14.16 o
   0   8  15       14.08       11.46      9.96 o
   1   8  15       41.37       41.34     13.32 o
   2   8  15       12.92       16.43     17.02 o
  -9   0  16      135.36      137.76     20.40 o
  -8   0  16      444.79      433.80     16.26 o
  -7   0  16      610.29      599.57     14.06 o
  -6   0  16       10.53       25.38      6.94 o
  -5   0  16      320.42      310.27      9.21 o
  -4   0  16     1183.23     1194.03     19.75 o
  -3   0  16        1.96        4.10      7.10 o
  -2   0  16     2065.47     2045.35     20.59 o
  -1   0  16     3629.40     3636.54     26.28 o
   0   0  16      327.31      255.28      9.73 o
   1   0  16      106.78       92.71      6.53 o
   2   0  16      601.46      609.67     18.09 o
   3   0  16       51.96       36.37     11.07 o
   4   0  16     1439.31     1486.62     28.00 o
   5   0  16     4434.10     4158.79     45.41 o
   6   0  16      187.74      194.86     15.58 o
   7   0  16      222.81      220.27     15.58 o
  -9   1  16        1.04        9.19     11.52 o
  -8   1  16        0.05        3.30      7.48 o
  -7   1  16      116.32      115.29      7.73 o
  -6   1  16       30.71       34.30      5.29 o
  -5   1  16        9.57        8.75      4.71 o
  -4   1  16      332.84      338.14      6.92 o
  -3   1  16      707.65      723.55      9.82 o
  -2   1  16      134.61      165.62      5.01 o
  -1   1  16      178.17      181.33      4.38 o
   0   1  16        5.54        8.16      4.96 o
   1   1  16      363.87      398.00     11.43 o
   2   1  16      227.08      216.61      9.48 o
   3   1  16      445.69      431.24     12.01 o
   4   1  16      108.05      103.89      9.42 o
   5   1  16       89.05       83.71     10.74 o
   6   1  16      869.20      831.12     16.70 o
   7   1  16      437.93      439.71     18.57 o
   8   1  16       33.73       34.38     13.38 o
  -9   2  16      119.78      113.16     17.84 o
  -8   2  16      110.67      129.30      8.49 o
  -7   2  16       48.76       40.15      6.81 o
  -6   2  16       59.74       56.07      6.82 o
  -5   2  16      226.75      217.52      5.59 o
  -4   2  16      856.14      853.04      9.83 o
  -3   2  16       70.70       71.52      4.58 o
  -2   2  16       89.23      104.63      5.82 o
  -1   2  16        4.10        7.13      4.75 o
   0   2  16        0.77        4.74      4.95 o
   1   2  16      129.26      125.73      7.14 o
   2   2  16      195.84      168.97      7.69 o
   3   2  16       21.23       24.30      7.60 o
   4   2  16       33.36       34.08      8.39 o
   5   2  16      659.57      629.54     14.92 o
   6   2  16        2.42        2.20      8.00 o
   7   2  16       38.72       28.69      9.15 o
   8   2  16       48.30       45.52      9.86 o
  -9   3  16       16.71       14.36     15.97 o
  -8   3  16      274.76      241.17     20.40 o
  -7   3  16       79.76       82.05      9.03 o
  -6   3  16        1.28        4.00      7.32 o
  -5   3  16        3.82        0.48      5.51 o
  -4   3  16       65.60       64.82      4.85 o
  -3   3  16      569.17      553.80      7.37 o
  -2   3  16       15.02       19.12      5.34 o
  -1   3  16        8.29       11.11      5.12 o
   0   3  16       19.96       16.52      6.29 o
   1   3  16        0.38        2.09      6.30 o
   2   3  16      277.67      266.70      8.87 o
   3   3  16        9.13        8.81      3.97 o
   4   3  16      115.34      132.89     12.52 o
   5   3  16      279.13      283.99      8.61 o
   6   3  16       14.01       16.89     14.23 o
   7   3  16       61.25       60.24     15.19 o
   8   3  16       33.14       31.69     14.70 o
  -8   4  16        1.39       11.05     15.97 o
  -7   4  16       96.55       85.13     12.64 o
  -6   4  16        1.02        4.73     10.65 o
  -5   4  16       59.37       68.05     11.21 o
  -4   4  16      131.98      119.92     11.55 o
  -3   4  16      281.48      293.91      9.42 o
  -2   4  16      370.59      337.62      9.93 o
  -1   4  16      169.12      162.71      8.54 o
   0   4  16      538.17      536.39     17.00 o
   1   4  16      127.20      122.94      8.15 o
   2   4  16      853.23      839.54     13.46 o
   3   4  16     1436.37     1320.80     19.68 o
   4   4  16       79.45       69.92      8.74 o
   5   4  16      209.74      191.76     10.64 o
   6   4  16      181.70      170.28     19.03 o
   7   4  16      117.89      139.53     19.27 o
  -6   5  16        0.17        0.83     11.43 o
  -5   5  16        8.40       14.73     10.43 o
  -4   5  16      136.02      152.42     12.42 o
  -3   5  16      197.32      203.16      8.97 o
  -2   5  16       49.52       42.15      7.44 o
  -1   5  16      185.16      229.38      9.47 o
   0   5  16       15.34       30.83      7.54 o
   1   5  16      707.79      713.92     13.13 o
   2   5  16      629.72      544.33     11.92 o
   3   5  16      743.50      651.88     15.60 o
   4   5  16        1.44        1.88     14.85 o
   5   5  16       10.02       15.76     15.56 o
   6   5  16       95.71      109.21     19.18 o
  -5   6  16        5.09       11.24     11.18 o
  -4   6  16       48.63       55.57     17.34 o
  -3   6  16        4.19        7.21      9.94 o
  -2   6  16       27.38       32.64      7.33 o
  -1   6  16       62.58       68.07      8.07 o
   0   6  16       12.13       11.62      7.23 o
   1   6  16       75.70       67.74      8.03 o
   2   6  16      186.29      190.58      8.99 o
   3   6  16      271.77      250.26     13.08 o
   4   6  16       20.87       18.95     15.98 o
   5   6  16       63.12       73.22     17.65 o
  -4   7  16       11.28        2.43     15.45 o
  -3   7  16       94.45      107.67     12.02 o
  -2   7  16       63.14       74.55     10.89 o
  -1   7  16        0.34        1.63      7.42 o
   0   7  16       36.24       31.79      7.85 o
   1   7  16      319.87      297.01     13.54 o
   2   7  16       20.76       17.02      9.39 o
   3   7  16       85.18       86.98     18.24 o
  -1   8  16      120.27      119.34     17.10 o
   0   8  16        0.00        0.75      9.98 o
   1   8  16       35.65       45.82     10.12 o
  -9   1  17      312.79      303.96     15.71 o
  -8   1  17       10.81       15.66      8.71 o
  -7   1  17       21.09       26.00      6.82 o
  -6   1  17       91.30       93.06      6.09 o
  -5   1  17       49.44       50.61      5.40 o
  -4   1  17      372.53      364.29      8.29 o
  -3   1  17      342.61      350.43      7.97 o
  -2   1  17      389.74      403.26      8.15 o
  -1   1  17       79.90       78.95      3.89 o
   0   1  17      685.33      689.47     10.89 o
   1   1  17      546.20      550.63     12.67 o
   2   1  17       74.30       80.25      8.41 o
   3   1  17      356.66      380.63     15.22 o
   4   1  17     1436.50     1409.59     19.99 o
   5   1  17       17.28       19.82      8.66 o
   6   1  17        1.64       10.18      8.42 o
   7   1  17      299.31      311.91     12.49 o
   8   1  17       41.96       54.33     13.59 o
  -9   2  17       33.77       43.58     16.35 o
  -8   2  17      139.08      123.51      9.97 o
  -7   2  17        6.46        8.20      6.55 o
  -6   2  17       36.93       43.22      6.69 o
  -5   2  17       36.82       35.69      5.08 o
  -4   2  17       94.52      108.63      6.26 o
  -3   2  17       12.91       11.74      5.42 o
  -2   2  17      573.06      575.63      9.18 o
  -1   2  17      234.05      252.01      7.14 o
   0   2  17      588.33      574.28      9.09 o
   1   2  17      422.18      424.25      9.85 o
   2   2  17       66.71       66.83      7.02 o
   3   2  17      807.55      757.73     15.24 o
   4   2  17       28.86       23.37      8.69 o
   5   2  17       26.23       35.40      8.79 o
   6   2  17       62.16       62.14     17.77 o
   7   2  17        0.82        4.76      8.51 o
   8   2  17       56.25       55.16     14.93 o
  -8   3  17        4.19        8.76     10.05 o
  -7   3  17        9.66        8.77      7.88 o
  -6   3  17      322.00      314.47     12.71 o
  -5   3  17       52.44       58.42      6.23 o
  -4   3  17      178.35      180.95      5.86 o
  -3   3  17      255.51      265.49      6.04 o
  -2   3  17      778.15      788.91     10.52 o
  -1   3  17     1316.98     1263.34     12.52 o
   0   3  17       13.14       13.75      6.81 o
   1   3  17      524.74      506.27     10.94 o
   2   3  17       39.62       56.71      7.15 o
   3   3  17        9.74       17.13      8.15 o
   4   3  17     1431.59     1448.83     32.06 o
   5   3  17      377.03      340.57     18.67 o
   6   3  17       10.52       19.09     14.22 o
   7   3  17      222.09      196.31     18.46 o
   8   3  17       51.85       35.86     15.92 o
  -7   4  17       59.82       70.88     14.73 o
  -6   4  17       53.75       75.66     12.28 o
  -5   4  17      114.79      115.05     12.14 o
  -4   4  17       39.87       44.64     10.47 o
  -3   4  17      158.49      160.42      6.47 o
  -2   4  17        5.14        4.58      7.02 o
  -1   4  17      471.58      474.30     14.05 o
   0   4  17      205.20      205.73      9.08 o
   1   4  17       21.12       20.43      7.22 o
   2   4  17      456.70      462.44     11.22 o
   3   4  17        0.00        3.18      8.47 o
   4   4  17       39.94       36.48      8.12 o
   5   4  17       40.91       41.54      8.81 o
   6   4  17       46.22       61.83     17.04 o
   7   4  17      210.88      171.33     20.33 o
  -6   5  17      136.68      151.32     13.75 o
  -5   5  17        1.87        7.61     10.67 o
  -4   5  17        0.04        4.38     10.53 o
  -3   5  17      230.23      202.43      9.30 o
  -2   5  17       73.38       64.47      8.00 o
  -1   5  17      441.66      432.52     14.58 o
   0   5  17      462.31      414.54     11.10 o
   1   5  17       45.83       41.69      7.61 o
   2   5  17       90.36       67.81      8.00 o
   3   5  17       52.29       43.31      8.90 o
   4   5  17       31.37       31.08     15.24 o
   5   5  17       28.19       19.40     15.38 o
   6   5  17      193.28      207.70     21.24 o
  -5   6  17      170.27      186.33     14.22 o
  -4   6  17      144.41      193.28     13.48 o
  -3   6  17       44.29       49.98     10.71 o
  -2   6  17       38.03       35.57      7.67 o
  -1   6  17       22.70       22.77      7.36 o
   0   6  17        0.59        3.25      7.40 o
   1   6  17      146.60      143.32      9.06 o
   2   6  17       32.15       31.04      7.56 o
   3   6  17       16.63       29.20     15.48 o
   4   6  17        0.46       -0.98     15.97 o
  -4   7  17       35.83       22.83     15.45 o
  -3   7  17       26.18       30.52     10.88 o
  -2   7  17       13.68       20.03     10.22 o
  -1   7  17       29.15       39.89      8.07 o
   0   7  17       35.32       43.81      8.11 o
   1   7  17       39.05       44.04     10.07 o
   2   7  17      138.54      141.51     11.62 o
   3   7  17       60.22       71.73     18.29 o
   0   8  17      121.42      139.82     12.79 o
   1   8  17        5.34       14.14      9.61 o
  -9   0  18        1.32        2.04     17.79 o
  -8   0  18       66.31       54.88     11.52 o
  -7   0  18        5.01        5.12      7.25 o
  -6   0  18        5.61        5.96      8.33 o
  -5   0  18       87.72       81.02      9.38 o
  -4   0  18       27.26       25.56      8.46 o
  -3   0  18       28.69       23.76      7.93 o
  -2   0  18        7.40       15.43      7.58 o
  -1   0  18      289.17      299.93     10.87 o
   0   0  18      205.27      213.33     14.08 o
   1   0  18      625.53      617.07     13.56 o
   2   0  18       15.80       10.77     11.18 o
   3   0  18        0.82        2.36     11.60 o
   4   0  18     2333.36     2472.95     37.30 o
   5   0  18     2225.00     2117.00     35.38 o
   6   0  18       23.54       14.56     12.62 o
   7   0  18       72.51       52.57     12.76 o
  -9   1  18        2.98       -4.10     17.16 o
  -8   1  18       45.47       37.90      9.30 o
  -7   1  18       17.72       16.07      6.75 o
  -6   1  18      429.50      435.55     12.41 o
  -5   1  18        0.99        0.75      5.03 o
  -4   1  18        0.11        5.70      5.80 o
  -3   1  18      140.90      137.54      6.76 o
  -2   1  18      142.07      151.75      6.74 o
  -1   1  18       36.83       32.30      3.68 o
   0   1  18       96.04      100.06      4.38 o
   1   1  18       26.06       24.73      6.62 o
   2   1  18       15.04       19.71      8.02 o
   3   1  18     1230.36     1200.30     18.78 o
   4   1  18      431.58      424.53     13.44 o
   5   1  18      273.18      278.14     11.93 o
   6   1  18       50.31       60.93     11.18 o
   7   1  18       23.49       21.23      9.05 o
   8   1  18       58.02       49.72     14.03 o
  -8   2  18        9.80        9.71      8.45 o
  -7   2  18        6.55        5.47      6.63 o
  -6   2  18      104.30      102.79      7.30 o
  -5   2  18        0.09        2.98      5.01 o
  -4   2  18       72.98       71.95      5.31 o
  -3   2  18      201.73      198.90      7.28 o
  -2   2  18      191.07      176.50      7.11 o
  -1   2  18        5.09        5.54      5.49 o
   0   2  18      462.32      457.38      8.77 o
   1   2  18       14.58       15.91      2.15 o
   2   2  18     2978.70     2867.11     26.94 o
   3   2  18      101.64       99.23      9.19 o
   4   2  18      155.55      138.71     10.46 o
   5   2  18        7.01        9.90      8.49 o
   6   2  18      102.23      102.04     10.02 o
   7   2  18        2.26        7.36     13.59 o
   8   2  18       18.92       24.82     14.22 o
  -8   3  18       18.59       12.60     14.79 o
  -7   3  18        8.18       18.65     11.13 o
  -6   3  18      150.72      156.20      9.25 o
  -5   3  18      362.78      366.19      8.84 o
  -4   3  18      184.18      170.75      5.91 o
  -3   3  18      387.56      381.71      8.74 o
  -2   3  18     3163.89     3067.83     24.66 o
  -1   3  18     1654.31     1584.42     21.53 o
   0   3  18       28.76       24.82      7.42 o
   1   3  18      254.67      264.15      9.64 o
   2   3  18      107.83       99.94      7.96 o
   3   3  18      340.50      317.00     12.06 o
   4   3  18      316.49      343.00     12.84 o
   5   3  18       81.56       78.56      9.84 o
   6   3  18       88.63       76.90     15.40 o
   7   3  18        3.20       -0.66     14.22 o
   8   3  18       67.79       75.77     16.93 o
  -7   4  18       40.84       47.66     16.44 o
  -6   4  18      120.10      122.79     13.16 o
  -5   4  18        2.82       -0.12     10.60 o
  -4   4  18       55.86       67.74     10.89 o
  -3   4  18        6.96        7.29      6.91 o
  -2   4  18       57.64       46.21      7.79 o
  -1   4  18      550.34      574.33     12.24 o
   0   4  18      115.86       92.19      8.20 o
   1   4  18       58.61       62.67      7.85 o
   2   4  18      110.08      103.26      8.38 o
   3   4  18        3.82        2.76      8.39 o
   4   4  18       35.35       31.61      8.30 o
   5   4  18       93.78       86.62      9.85 o
   6   4  18       29.65       25.56     16.59 o
   7   4  18        0.08       10.40     16.51 o
  -6   5  18        8.42       13.46     11.47 o
  -5   5  18      134.01      127.08     13.07 o
  -4   5  18      159.55      160.75     12.83 o
  -3   5  18       19.63       16.89      7.41 o
  -2   5  18      424.95      415.33     11.56 o
  -1   5  18      807.49      785.74     14.31 o
   0   5  18      222.27      241.61      9.94 o
   1   5  18      109.19      103.62      8.65 o
   2   5  18      537.35      523.04     12.31 o
   3   5  18       35.06       33.79      9.01 o
   4   5  18       28.46       37.64     15.13 o
   5   5  18       31.42       35.12     16.41 o
  -5   6  18        2.10        5.60     15.92 o
  -4   6  18       53.32       63.50     11.94 o
  -3   6  18       60.54       62.09     11.50 o
  -2   6  18      306.25      314.78     11.06 o
  -1   6  18       47.64       50.16      8.08 o
   0   6  18      147.88      161.56     12.51 o
   1   6  18      402.92      378.75     11.49 o
   2   6  18      240.69      221.81      9.96 o
   3   6  18       44.43       40.40     15.56 o
   4   6  18       79.55       82.39     18.02 o
  -4   7  18        0.03       -1.33     16.59 o
  -3   7  18       30.42       17.25     15.12 o
  -2   7  18      142.79      153.25     12.54 o
  -1   7  18       25.57       28.41      8.23 o
   0   7  18       27.85       24.01      8.11 o
   1   7  18       31.38       29.87     10.03 o
   2   7  18        0.04        7.91     16.75 o
   0   8  18        0.22        2.56     10.53 o
   1   8  18       27.19       39.92     17.16 o
  -9   1  19       39.05       33.49     18.18 o
  -8   1  19        8.01        9.41      8.83 o
  -7   1  19       36.83       28.35      7.03 o
  -6   1  19       29.31       38.70      5.81 o
  -5   1  19       43.80       45.99      6.35 o
  -4   1  19      244.98      236.26      8.07 o
  -3   1  19       24.53       22.70      6.06 o
  -2   1  19      532.37      529.55      9.55 o
  -1   1  19       66.32       62.48      4.17 o
   0   1  19       75.94       69.55      4.33 o
   1   1  19        0.07        6.67      6.55 o
   2   1  19      633.22      645.42     14.77 o
   3   1  19     4055.73     3881.47     89.44 o
   4   1  19      271.46      284.81     12.52 o
   5   1  19       20.29       20.61      9.03 o
   6   1  19      654.12      637.75     16.30 o
   7   1  19        4.70        4.78      8.98 o
   8   1  19        5.23        5.40     13.34 o
  -8   2  19        0.43        1.15      9.66 o
  -7   2  19        3.52        2.21      6.91 o
  -6   2  19      128.73      117.09      7.43 o
  -5   2  19      739.45      712.19     15.98 o
  -4   2  19      287.86      275.79      8.29 o
  -3   2  19       16.44       21.91      6.22 o
  -2   2  19      148.73      153.02      7.18 o
  -1   2  19      173.20      155.60      7.15 o
   0   2  19      185.23      172.67      9.17 o
   1   2  19      238.10      214.02      9.35 o
   2   2  19      176.20      258.28     10.05 o
   3   2  19        0.35        6.64      8.64 o
   4   2  19      233.66      217.24     11.75 o
   5   2  19      125.89      116.51     10.43 o
   6   2  19       39.29       44.59      9.32 o
   7   2  19      135.64      135.22     16.85 o
   8   2  19       33.84       47.11     15.58 o
  -8   3  19        1.60        3.59     14.78 o
  -7   3  19       28.06       12.36     13.82 o
  -6   3  19      116.48      100.10     12.32 o
  -5   3  19       82.76       89.43      8.40 o
  -4   3  19      295.78      277.26      8.78 o
  -3   3  19     1518.89     1481.41     36.70 o
  -2   3  19      991.12      987.39     14.80 o
  -1   3  19      312.42      314.59      8.55 o
   0   3  19     1028.43     1013.73     21.69 o
   1   3  19      560.67      502.58     11.87 o
   2   3  19      292.03      282.31     11.86 o
   3   3  19      351.75      346.48     12.66 o
   4   3  19      111.11      106.22     10.24 o
   5   3  19       15.49       15.70      9.05 o
   6   3  19       41.63       48.55     15.25 o
   7   3  19        0.00       11.21     14.49 o
  -7   4  19       10.86       28.68     15.95 o
  -6   4  19       40.63       49.95     12.12 o
  -5   4  19      106.73      109.94     12.09 o
  -4   4  19      192.99      185.59     12.94 o
  -3   4  19        1.96        3.91      7.22 o
  -2   4  19      593.73      553.70     12.44 o
  -1   4  19        7.05        9.90      7.62 o
   0   4  19       85.37       82.35      8.42 o
   1   4  19        0.74        5.70      7.34 o
   2   4  19       12.63       13.84      7.23 o
   3   4  19      117.14      104.37      9.91 o
   4   4  19      151.78      149.84     10.47 o
   5   4  19      232.79      215.51     15.61 o
   6   4  19        6.67       16.23     16.56 o
  -6   5  19       19.87       17.04     16.01 o
  -5   5  19      149.66      171.98     14.09 o
  -4   5  19       15.17       20.39     10.88 o
  -3   5  19       15.62       20.15      7.43 o
  -2   5  19      231.52      237.82     15.05 o
  -1   5  19      127.24      115.81      8.87 o
   0   5  19     1012.02      964.08     15.74 o
   1   5  19     1179.56     1129.57     20.44 o
   2   5  19        1.19        2.62      7.18 o
   3   5  19       78.75       72.27      9.94 o
   4   5  19        0.79       13.47     15.21 o
   5   5  19      114.58      116.05     18.76 o
  -4   6  19       24.71       29.48     11.57 o
  -3   6  19      343.91      389.31     16.36 o
  -2   6  19      350.04      315.06     13.68 o
  -1   6  19      361.29      345.22     11.40 o
   0   6  19        7.74       15.39      8.01 o
   1   6  19      126.58      111.25      8.96 o
   2   6  19        1.39        8.89      7.67 o
   3   6  19        4.52        8.79     15.37 o
   4   6  19       52.85       72.94     18.43 o
  -3   7  19       19.26       29.20     15.91 o
  -2   7  19        1.73        3.50     10.46 o
  -1   7  19        2.00        6.68      8.02 o
   0   7  19       69.95       79.68      9.04 o
   1   7  19       88.20      101.15     11.33 o
   2   7  19        1.70        2.27     16.61 o
   0   8  19       29.50       36.92     16.46 o
  -8   0  20       24.18        8.94     17.08 o
  -7   0  20       19.50       10.23      9.35 o
  -6   0  20        8.38        4.98      9.09 o
  -5   0  20       37.89       31.24      9.06 o
  -4   0  20      851.46      834.06     24.56 o
  -3   0  20        0.60       -0.43      8.40 o
  -2   0  20       23.63       15.78      8.41 o
  -1   0  20      660.42      707.80     15.23 o
   0   0  20       19.33       21.86      8.51 o
   1   0  20       49.86       57.80      9.41 o
   2   0  20      405.39      417.79     19.00 o
   3   0  20      929.56      828.93     24.17 o
   4   0  20       50.18       69.69     13.83 o
   5   0  20      411.31      365.49     19.48 o
   6   0  20      138.72      145.67     15.75 o
   7   0  20        0.86       12.08     12.53 o
  -8   1  20       22.41       13.78      8.88 o
  -7   1  20       10.56       12.49      6.87 o
  -6   1  20       35.48       43.61      6.86 o
  -5   1  20        0.50        5.76      6.15 o
  -4   1  20        3.62        3.89      6.23 o
  -3   1  20       21.90       24.41      6.29 o
  -2   1  20      630.76      644.63     12.59 o
  -1   1  20      151.58      153.83      7.38 o
   0   1  20      431.58      431.42      6.97 o
   1   1  20      101.70      102.80      8.85 o
   2   1  20      317.21      336.42     11.19 o
   3   1  20       45.94       76.85     11.28 o
   4   1  20        4.22        6.04      9.19 o
   5   1  20       28.69       30.81      9.68 o
   6   1  20        6.51       12.22      8.82 o
   7   1  20       19.88       19.60      9.39 o
   8   1  20       55.21       53.18     14.79 o
  -8   2  20       14.10       14.31     10.06 o
  -7   2  20       57.60       67.54      8.08 o
  -6   2  20       44.08       42.96      6.81 o
  -5   2  20      113.83      122.60      9.96 o
  -4   2  20      782.22      789.94     11.69 o
  -3   2  20      865.04      867.15     14.12 o
  -2   2  20       35.98       41.35      6.58 o
  -1   2  20      244.32      249.55      8.13 o
   0   2  20      112.08      127.62      7.19 o
   1   2  20       12.90       44.56      8.07 o
   2   2  20     3211.36     3252.22     30.89 o
   3   2  20       83.48       67.36      9.46 o
   4   2  20      144.42      160.81     11.06 o
   5   2  20      142.58      153.24     10.99 o
   6   2  20        6.73       12.40      8.89 o
   7   2  20       52.90       42.09     15.69 o
   8   2  20       43.47       53.39     15.62 o
  -8   3  20      106.53       99.27     17.82 o
  -7   3  20       56.55       52.90     12.00 o
  -6   3  20        9.13       15.86     11.04 o
  -5   3  20       18.68       23.54      7.76 o
  -4   3  20       76.22       80.64      6.70 o
  -3   3  20       90.04       98.47      8.42 o
  -2   3  20        0.01        5.22      6.21 o
  -1   3  20       10.55       20.25      6.36 o
   0   3  20      126.30      126.37      8.89 o
   1   3  20      217.92      230.05     10.23 o
   2   3  20       85.05       78.62      8.38 o
   3   3  20        1.13        5.08      8.66 o
   4   3  20      375.07      332.17     22.23 o
   5   3  20      293.42      251.96     12.47 o
   6   3  20        7.97       19.71     15.20 o
   7   3  20      103.34      121.35     17.56 o
  -7   4  20        0.12       -3.56     15.70 o
  -6   4  20      144.62      134.09     13.64 o
  -5   4  20       53.21       42.59     12.70 o
  -4   4  20       17.77       16.79     10.58 o
  -3   4  20      280.25      270.52     10.38 o
  -2   4  20      133.02      117.56      9.01 o
  -1   4  20      139.54      146.20      9.64 o
   0   4  20      200.28      207.13      9.89 o
   1   4  20        7.98        5.53      7.46 o
   2   4  20      366.15      359.31     11.17 o
   3   4  20        4.75        9.86      8.55 o
   4   4  20       31.19       18.99      8.89 o
   5   4  20      166.96      140.28     11.10 o
   6   4  20        2.72       20.97     17.19 o
  -5   5  20       83.69       91.53     13.15 o
  -4   5  20      144.88      154.98     14.95 o
  -3   5  20      116.33      121.92     20.11 o
  -2   5  20       49.78       72.61      8.44 o
  -1   5  20        3.99        4.77      7.68 o
   0   5  20        1.82        5.83      7.77 o
   1   5  20        6.03        7.85      7.64 o
   2   5  20        1.83        3.20      7.30 o
   3   5  20       28.88       29.72      8.99 o
   4   5  20       12.44       25.48     16.30 o
   5   5  20      160.92      169.48     20.48 o
  -4   6  20        1.62       -0.17     15.44 o
  -3   6  20        7.29        7.58     11.17 o
  -2   6  20       33.41       38.54      8.35 o
  -1   6  20      131.49      130.07      9.42 o
   0   6  20      501.67      477.64     12.92 o
   1   6  20       25.79       24.42      7.93 o
   2   6  20       52.60       54.61      8.25 o
   3   6  20       44.91       62.27     17.43 o
  -3   7  20       45.69       68.98     17.05 o
  -2   7  20       77.22       81.41     16.69 o
  -1   7  20      147.07      161.42     10.10 o
   0   7  20        8.37       20.14      8.48 o
   1   7  20        0.77        1.97      9.72 o
   2   7  20       38.61       26.14     17.61 o
   0   8  20        7.19       17.80     16.58 o
  -8   1  21        1.38        0.17     16.32 o
  -7   1  21       27.90       22.96      8.70 o
  -6   1  21      524.31      504.17     22.44 o
  -5   1  21      612.38      617.32     11.32 o
  -4   1  21       24.99       27.85      6.48 o
  -3   1  21      442.06      417.96      9.67 o
  -2   1  21      264.93      279.01      8.62 o
  -1   1  21      193.62      196.61      7.95 o
   0   1  21     2361.82     2281.86     22.14 o
   1   1  21       82.88       91.56      8.42 o
   2   1  21      569.96      565.55     15.35 o
   3   1  21      186.30      162.95     14.71 o
   4   1  21       19.30       11.42      9.53 o
   5   1  21       16.72       11.51      9.51 o
   6   1  21       33.13       47.57      9.91 o
   7   1  21      108.56       98.02     10.53 o
   8   1  21       16.45       12.59     13.26 o
  -8   2  21       11.90        6.54     14.17 o
  -7   2  21       44.46       61.94     18.49 o
  -6   2  21       32.38       36.50      8.56 o
  -5   2  21      541.29      531.59     20.79 o
  -4   2  21      885.22      895.03     24.25 o
  -3   2  21      463.78      456.19      9.95 o
  -2   2  21        0.00        3.02      6.38 o
  -1   2  21       77.85       89.00      7.23 o
   0   2  21       25.88       37.75      7.08 o
   1   2  21     2420.65     2333.06     21.92 o
   2   2  21      217.01      245.67     10.23 o
   3   2  21      989.34      903.26     18.62 o
   4   2  21      438.04      455.84     15.10 o
   5   2  21       22.81       30.33      9.35 o
   6   2  21       47.15       53.85     10.16 o
   7   2  21       29.24       30.82     15.76 o
  -7   3  21        0.95       -1.11     14.79 o
  -6   3  21        4.21       -1.46     10.95 o
  -5   3  21        9.11        7.55     10.73 o
  -4   3  21        0.94        2.60      6.17 o
  -3   3  21      113.61      121.30      7.28 o
  -2   3  21      185.71      165.92      7.63 o
  -1   3  21      607.87      619.62     13.10 o
   0   3  21     1069.26     1042.27     15.88 o
   1   3  21      222.61      225.53      9.84 o
   2   3  21       79.60       74.94      8.53 o
   3   3  21      612.73      549.56     15.47 o
   4   3  21       45.73       43.59      9.62 o
   5   3  21       44.55       56.50      9.80 o
   6   3  21      257.96      295.65     21.74 o
   7   3  21       20.43       36.94     16.41 o
  -6   4  21        1.17        5.52     11.31 o
  -5   4  21       12.75       12.75     11.00 o
  -4   4  21      115.65      124.79     12.53 o
  -3   4  21      365.22      364.72     13.36 o
  -2   4  21       89.07       82.01      8.64 o
  -1   4  21       97.33       91.27      8.81 o
   0   4  21      278.51      277.09     10.71 o
   1   4  21      336.25      328.89     11.13 o
   2   4  21       68.65       72.17      8.40 o
   3   4  21      189.87      200.89     11.84 o
   4   4  21       70.12       59.73     10.15 o
   5   4  21        0.33        4.18      9.28 o
   6   4  21      360.57      356.91     23.43 o
  -5   5  21       12.94       11.29     11.89 o
  -4   5  21        4.74       14.36     11.14 o
  -3   5  21       99.33       97.47     12.18 o
  -2   5  21       40.08       39.58      8.17 o
  -1   5  21        6.70        9.33      7.59 o
   0   5  21       11.67        7.71      7.63 o
   1   5  21        3.29        3.64      7.86 o
   2   5  21      109.85       90.32      8.78 o
   3   5  21        4.37        5.20      8.85 o
   4   5  21      193.08      189.96     20.29 o
  -4   6  21        9.71       11.13     17.11 o
  -3   6  21       17.24       20.66     11.12 o
  -2   6  21       12.40       12.03     10.75 o
  -1   6  21       66.19       86.36      9.06 o
   0   6  21       90.75       81.13      9.24 o
   1   6  21      102.76      120.64      9.45 o
   2   6  21        6.48       12.73      7.94 o
   3   6  21       62.85       70.91     18.96 o
  -2   7  21       50.77       79.15     16.74 o
  -1   7  21       97.55      102.72      9.76 o
   0   7  21       14.58       20.91      8.57 o
   1   7  21        7.23        0.68     10.59 o
  -8   0  22      116.05      120.19     19.66 o
  -7   0  22       67.41       72.04     17.36 o
  -6   0  22       89.18       79.96     10.83 o
  -5   0  22       10.69       13.85      9.14 o
  -4   0  22      183.81      182.79     11.76 o
  -3   0  22      298.36      289.31     12.48 o
  -2   0  22       39.34       32.33      9.34 o
  -1   0  22       10.68       14.09      9.20 o
   0   0  22      131.94      126.80     10.78 o
   1   0  22      279.56      297.20     13.29 o
   2   0  22      366.69      340.07     19.48 o
   3   0  22       57.11       58.31     13.87 o
   4   0  22      315.57      326.84     19.12 o
   5   0  22      326.34      317.69     18.97 o
   6   0  22      389.77      377.70     20.58 o
   7   0  22        4.63        2.62     13.05 o
  -8   1  22        6.83        4.96     16.87 o
  -7   1  22       24.39       18.56      8.79 o
  -6   1  22       23.59       37.97      7.08 o
  -5   1  22        3.54        7.98      6.79 o
  -4   1  22       10.74        9.00      6.50 o
  -3   1  22      286.00      299.98      8.99 o
  -2   1  22       31.16       35.25      5.96 o
  -1   1  22        4.07       10.11      6.63 o
   0   1  22       27.62       91.12      7.72 o
   1   1  22       98.40      127.12      9.34 o
   2   1  22       43.57       78.13     10.47 o
   3   1  22       35.68       28.28      9.74 o
   4   1  22      149.90      153.80     11.66 o
   5   1  22      298.52      276.66     13.33 o
   6   1  22       18.50       17.02      9.91 o
   7   1  22       30.51       23.59     10.03 o
   8   1  22       89.68       68.21     16.24 o
  -8   2  22       44.34       31.97     15.03 o
  -7   2  22       99.27      124.28     14.49 o
  -6   2  22       47.52       49.62      8.88 o
  -5   2  22      418.24      409.77     12.17 o
  -4   2  22     1321.07     1318.52     14.93 o
  -3   2  22        0.73        3.67      6.48 o
  -2   2  22      228.06      220.06      8.97 o
  -1   2  22      521.77      525.30     10.51 o
   0   2  22     1214.86     1228.23     14.41 o
   1   2  22     2210.20     2126.05     23.76 o
   2   2  22      422.24      419.11     11.85 o
   3   2  22       77.29       76.83     10.55 o
   4   2  22      521.79      557.71     41.46 o
   5   2  22        4.30        8.63      9.18 o
   6   2  22        2.81       12.37      9.80 o
   7   2  22        3.66        5.25     14.55 o
  -7   3  22       47.68       49.47     16.51 o
  -6   3  22      292.44      268.90     38.32 o
  -5   3  22        2.27        1.62     10.60 o
  -4   3  22      321.04      299.54     12.63 o
  -3   3  22        4.25        4.84      6.50 o
  -2   3  22       58.66       73.38      6.93 o
  -1   3  22      348.09      337.64     11.15 o
   0   3  22       98.73      117.97      9.23 o
   1   3  22       35.65       43.29      8.23 o
   2   3  22       45.47       50.94      8.25 o
   3   3  22       83.95       90.30     10.53 o
   4   3  22      196.21      218.16     12.57 o
   5   3  22        2.71        4.15      9.47 o
   6   3  22       50.76       75.58     16.80 o
  -6   4  22       48.81       50.82     16.81 o
  -5   4  22       36.16       33.12     11.57 o
  -4   4  22      168.42      166.39     14.46 o
  -3   4  22       47.97       53.14      8.41 o
  -2   4  22       86.64      102.84     11.26 o
  -1   4  22      481.60      461.52     12.65 o
   0   4  22       32.04       34.17      8.36 o
   1   4  22      137.48      141.76      9.59 o
   2   4  22        3.16        5.24      7.76 o
   3   4  22       61.30       64.84     10.33 o
   4   4  22      163.69      138.15     11.18 o
   5   4  22        0.06        4.62      9.47 o
  -4   5  22       84.29       95.41     19.71 o
  -3   5  22        4.27        0.18     10.31 o
  -2   5  22       72.19       79.09      8.67 o
  -1   5  22      180.75      195.13     10.26 o
   0   5  22       22.88       25.52      8.14 o
   1   5  22      174.47      206.05     10.32 o
   2   5  22        5.19       11.87      7.77 o
   3   5  22      201.03      182.19     12.16 o
   4   5  22       72.89       73.68     17.53 o
  -3   6  22        0.29        0.66     16.29 o
  -2   6  22      763.63      747.19     20.30 o
  -1   6  22      143.32      144.62     10.03 o
   0   6  22       28.19       32.01      8.75 o
   1   6  22       41.21       43.63      8.64 o
   2   6  22       20.04       16.73      8.15 o
  -2   7  22      124.09      151.48     18.80 o
  -1   7  22      160.85      178.10     18.99 o
   0   7  22        2.02        7.00      8.61 o
   1   7  22       74.60       73.26     11.47 o
  -8   1  23        7.87        0.71     16.79 o
  -7   1  23       13.21       20.43      8.81 o
  -6   1  23      359.19      348.38     10.24 o
  -5   1  23      260.61      255.64      9.28 o
  -4   1  23      180.89      178.27      8.35 o
  -3   1  23        1.54        7.58      6.53 o
  -2   1  23        8.26        8.38      5.70 o
  -1   1  23      145.11      127.76      7.97 o
   0   1  23      221.45      242.77      8.92 o
   1   1  23     1726.46     1534.70     18.87 o
   2   1  23       85.77       92.76     10.45 o
   3   1  23        1.07        2.85      9.36 o
   4   1  23      128.51      127.51     11.13 o
   5   1  23        1.89        9.59     10.05 o
   6   1  23      378.44      391.28     25.42 o
   7   1  23        0.18        9.35      9.41 o
  -7   2  23       41.99       46.58     15.08 o
  -6   2  23      126.79      123.12      9.96 o
  -5   2  23        4.82        6.51      8.18 o
  -4   2  23      138.74      162.68      8.27 o
  -3   2  23      125.05      123.74      7.78 o
  -2   2  23       55.11       64.83      7.21 o
  -1   2  23      219.32      226.91      8.64 o
   0   2  23       22.06       49.92      8.77 o
   1   2  23      187.63      234.16     10.47 o
   2   2  23      180.57      167.81      9.85 o
   3   2  23      645.35      587.73     16.40 o
   4   2  23       39.93       43.01     10.81 o
   5   2  23        1.23        8.36      9.45 o
   6   2  23        0.22       13.68     11.81 o
   7   2  23        5.37       15.31     16.04 o
  -7   3  23       72.50       67.96     17.21 o
  -6   3  23        4.64       18.59     11.49 o
  -5   3  23       25.76       31.07     11.01 o
  -4   3  23      229.19      219.00      8.58 o
  -3   3  23       12.00        9.92      6.61 o
  -2   3  23       41.47       55.23      7.63 o
  -1   3  23        0.04       15.39      8.38 o
   0   3  23      341.07      357.07     14.93 o
   1   3  23       63.43       63.13      8.69 o
   2   3  23       85.57       93.76      9.00 o
   3   3  23        7.12       13.86      9.08 o
   4   3  23       59.66       66.29     10.69 o
   5   3  23       43.51       41.83     10.35 o
   6   3  23       32.43       38.19     17.25 o
  -5   4  23        0.14        3.53     11.45 o
  -4   4  23       31.22       26.91     11.38 o
  -3   4  23      133.16      145.93      9.75 o
  -2   4  23      578.72      547.29     21.54 o
  -1   4  23       68.92       84.11      8.95 o
   0   4  23        1.16        4.86      7.93 o
   1   4  23       93.41      106.04      9.08 o
   2   4  23      248.21      247.94     10.71 o
   3   4  23      196.34      198.66     12.53 o
   4   4  23       50.32       52.42      9.62 o
   5   4  23      240.74      248.38     14.80 o
  -4   5  23       16.75       11.64     11.51 o
  -3   5  23        5.55        6.74     11.17 o
  -2   5  23       69.50       70.39      8.99 o
  -1   5  23       10.77       16.57      8.54 o
   0   5  23        0.42        5.08      8.22 o
   1   5  23       37.45       38.90      8.48 o
   2   5  23       34.86       34.92      8.38 o
   3   5  23       33.23       51.06     10.40 o
  -3   6  23      245.80      278.28     21.85 o
  -2   6  23       67.69       94.45     12.85 o
  -1   6  23      118.78       91.80      9.67 o
   0   6  23        0.28        1.06      8.25 o
   1   6  23        0.49        4.65      8.30 o
   2   6  23        1.54        0.43      8.08 o
  -1   7  23        0.11       11.91     15.53 o
   0   7  23       38.50       38.27     13.69 o
   1   7  23      106.09       99.79     16.08 o
  -7   0  24      730.70      805.90     29.94 o
  -6   0  24      391.63      366.81     45.30 o
  -5   0  24      772.18      755.11     27.44 o
  -4   0  24      295.84      277.88     13.38 o
  -3   0  24     1073.94     1113.75     52.10 o
  -2   0  24     2942.01     2901.73     42.08 o
  -1   0  24       21.23       27.27      9.90 o
   0   0  24      702.19      665.88     13.78 o
   1   0  24       50.17       49.23     10.81 o
   2   0  24      121.18      111.88     16.19 o
   3   0  24      238.32      226.15     18.55 o
   4   0  24        9.30       10.87     13.56 o
   5   0  24      187.96      191.49     18.00 o
   6   0  24       54.78       41.19     15.30 o
   7   0  24       15.11       11.34     13.97 o
  -7   1  24      340.96      365.95     13.16 o
  -6   1  24       61.60       70.85      8.10 o
  -5   1  24      227.56      224.56      9.30 o
  -4   1  24       78.64       82.66      7.59 o
  -3   1  24       14.68       19.27      6.95 o
  -2   1  24      108.64      101.02      6.85 o
  -1   1  24       90.59       83.50      7.55 o
   0   1  24        3.49        5.21      6.81 o
   1   1  24      211.81      238.83     10.54 o
   2   1  24       25.60       22.21      9.89 o
   3   1  24      196.56      182.81     12.98 o
   4   1  24       45.36       47.44     10.08 o
   5   1  24       15.35       15.96      9.97 o
   6   1  24        8.85       17.75     10.18 o
   7   1  24       55.11       73.52     11.32 o
  -7   2  24      127.94      113.34     17.66 o
  -6   2  24       86.46       97.50      9.96 o
  -5   2  24        3.82        1.37      8.17 o
  -4   2  24        0.25        3.11      6.68 o
  -3   2  24        0.44        1.48      6.62 o
  -2   2  24      227.59      228.03      9.18 o
  -1   2  24      131.61      137.61      8.15 o
   0   2  24        0.06        7.12      8.18 o
   1   2  24      167.24      155.88     13.98 o
   2   2  24      798.84      718.14     14.76 o
   3   2  24       38.76       49.46     10.65 o
   4   2  24        1.46        3.92      9.62 o
   5   2  24      175.82      146.10     12.14 o
   6   2  24      427.90      445.29     16.48 o
  -6   3  24        2.86        4.10     14.57 o
  -5   3  24       34.15       39.02     11.20 o
  -4   3  24        4.99        6.88      7.92 o
  -3   3  24       76.90       79.06      7.35 o
  -2   3  24      239.32      263.14      9.22 o
  -1   3  24     1013.66     1034.30     17.06 o
   0   3  24      720.02      722.79     14.73 o
   1   3  24      106.12       98.87      9.18 o
   2   3  24        0.48       16.53      8.85 o
   3   3  24        2.06        8.28      9.42 o
   4   3  24       67.44       54.31     10.55 o
   5   3  24        0.01        4.26      9.97 o
  -5   4  24       52.03       58.66     16.95 o
  -4   4  24       19.91       26.70     11.54 o
  -3   4  24       63.04       67.47      9.09 o
  -2   4  24      241.64      227.41     10.86 o
  -1   4  24      102.56      109.41      9.36 o
   0   4  24       40.72       45.45      8.77 o
   1   4  24       42.56       30.39      8.38 o
   2   4  24      121.01      110.92      9.41 o
   3   4  24        8.96        7.86      9.87 o
   4   4  24      208.62      240.33     13.72 o
   5   4  24       32.39       41.64     13.93 o
  -3   5  24       38.33       48.60     11.84 o
  -2   5  24        0.46        6.88      8.35 o
  -1   5  24      363.89      354.55     12.30 o
   0   5  24      255.15      279.87     11.59 o
   1   5  24      190.49      212.79     11.00 o
   2   5  24       27.60       23.14      8.56 o
   3   5  24      234.22      263.25     13.95 o
  -2   6  24       56.97       44.04     17.55 o
  -1   6  24       11.85       20.07      8.79 o
   0   6  24       11.80        7.61      8.48 o
   1   6  24       91.75       80.75      9.45 o
   2   6  24       28.87       30.62     10.32 o
   0   7  24      118.41      152.85     19.67 o
  -7   1  25      117.62      118.00     12.88 o
  -6   1  25      226.80      217.47      9.66 o
  -5   1  25        3.33       11.86      7.36 o
  -4   1  25       14.15       21.22      7.15 o
  -3   1  25       65.63       65.03      6.70 o
  -2   1  25       79.20       93.22      7.74 o
  -1   1  25       48.46       42.22      7.24 o
   0   1  25       19.51       18.85      7.20 o
   1   1  25       98.82       89.23      9.16 o
   2   1  25        1.83       -2.87     10.16 o
   3   1  25       18.20       32.13     10.30 o
   4   1  25      246.27      232.44     15.04 o
   5   1  25       46.33       54.00     10.90 o
   6   1  25      182.39      213.35     13.49 o
   7   1  25      133.62      148.00     18.14 o
  -7   2  25        2.08       11.33     15.82 o
  -6   2  25      437.41      434.41     17.41 o
  -5   2  25       26.54       19.66      8.59 o
  -4   2  25       28.18       31.38      7.13 o
  -3   2  25       39.36       34.78      7.22 o
  -2   2  25      195.38      195.29      8.81 o
  -1   2  25       13.04       25.43      7.20 o
   0   2  25       67.55       74.76      9.08 o
   1   2  25      171.62      148.43     10.08 o
   2   2  25       37.76       39.82      8.88 o
   3   2  25        0.79        4.31     10.00 o
   4   2  25       19.75       29.80     10.48 o
   5   2  25       13.24       19.86     10.77 o
   6   2  25       81.84       83.76     12.18 o
  -6   3  25      113.56      110.00     18.33 o
  -5   3  25        6.12        3.28     11.32 o
  -4   3  25        0.00        2.29      8.08 o
  -3   3  25       67.31       72.94      7.61 o
  -2   3  25      175.27      175.66      8.47 o
  -1   3  25     1223.49     1209.36     19.03 o
   0   3  25        0.18       15.00      8.31 o
   1   3  25       66.07       71.89      8.93 o
   2   3  25      743.46      702.89     15.12 o
   3   3  25       20.35       21.82      9.72 o
   4   3  25        2.70       -3.15     10.10 o
   5   3  25        0.00        0.27     10.47 o
  -4   4  25      170.28      167.70     14.60 o
  -3   4  25      533.03      494.59     16.10 o
  -2   4  25      109.00      107.47      9.80 o
  -1   4  25       24.82       37.28      8.94 o
   0   4  25      325.72      340.18     12.19 o
   1   4  25        0.13        4.09      8.30 o
   2   4  25      167.16      175.31     10.47 o
   3   4  25        7.47        8.38      9.78 o
   4   4  25        4.83       15.37     10.58 o
  -3   5  25        9.43       15.37     17.64 o
  -2   5  25       23.01       22.36      8.71 o
  -1   5  25        0.13        8.13      8.65 o
   0   5  25        0.01        6.34      8.58 o
   1   5  25      333.49      393.20     16.26 o
   2   5  25      102.50      120.20      9.99 o
   3   5  25       95.83      110.99     15.74 o
  -1   6  25      129.33      125.04     12.80 o
   0   6  25       54.29       58.22      9.70 o
   1   6  25       31.00       36.26      9.24 o
   2   6  25        7.97        8.56      9.94 o
  -6   0  26       16.26       17.25     11.08 o
  -5   0  26      256.47      240.34     15.46 o
  -4   0  26       45.91       34.40     10.46 o
  -3   0  26      288.32      274.69     13.84 o
  -2   0  26       14.80       29.57     10.53 o
  -1   0  26     2446.29     2311.26     92.30 o
   0   0  26       16.25       13.27      9.93 o
   1   0  26      346.91      322.08     14.32 o
   2   0  26      149.46      143.96     17.21 o
   3   0  26       30.96       15.34     13.95 o
   4   0  26     1295.79     1218.54     33.21 o
   5   0  26       34.41       56.67     16.29 o
   6   0  26       39.44       28.43     15.78 o
  -7   1  26        4.67       -0.01     11.07 o
  -6   1  26       11.44       15.01      7.81 o
  -5   1  26      463.02      485.44     11.81 o
  -4   1  26      254.89      245.72      9.64 o
  -3   1  26       62.30       59.63      6.73 o
  -2   1  26      277.85      285.57     14.87 o
  -1   1  26        5.22       10.63      7.16 o
   0   1  26        0.06        3.53      7.25 o
   1   1  26      185.60      150.57     10.14 o
   2   1  26       82.80       86.62     11.30 o
   3   1  26       64.17       76.38     11.54 o
   4   1  26       92.04      100.97     11.58 o
   5   1  26       22.12       27.48     10.72 o
   6   1  26        6.65        5.75     10.30 o
  -6   2  26       26.90       44.74     15.90 o
  -5   2  26        1.69        8.67      8.67 o
  -4   2  26       57.94       59.35      7.61 o
  -3   2  26        1.07        2.04      7.05 o
  -2   2  26       24.37       22.93      7.32 o
  -1   2  26      774.40      757.41     13.05 o
   0   2  26        1.07        6.12      8.30 o
   1   2  26       17.98       31.81      8.82 o
   2   2  26      157.27      158.56     12.18 o
   3   2  26      118.55      107.30     11.59 o
   4   2  26      176.27      185.69     15.39 o
   5   2  26       92.50      102.39     12.02 o
   6   2  26        9.25       13.62     15.08 o
  -5   3  26       17.19        9.82     15.31 o
  -4   3  26       75.06       69.53     12.01 o
  -3   3  26      197.13      205.03      9.06 o
  -2   3  26       82.12       75.79      7.81 o
  -1   3  26      259.57      292.14     11.81 o
   0   3  26       91.67      108.18      9.61 o
   1   3  26      183.39      188.49     10.55 o
   2   3  26       14.07       27.13      8.70 o
   3   3  26       41.31       48.10     10.64 o
   4   3  26      180.87      191.00     13.50 o
   5   3  26        9.26       12.10     13.26 o
  -3   4  26        1.45       13.86      8.82 o
  -2   4  26        3.93        3.86      8.64 o
  -1   4  26        5.28       13.19      8.74 o
   0   4  26       59.23       65.37      9.30 o
   1   4  26      191.00      210.74     11.22 o
   2   4  26       68.56       84.29      9.55 o
   3   4  26        0.06        1.70     10.04 o
   4   4  26      273.04      287.62     20.21 o
  -2   5  26       11.22       10.61      8.93 o
  -1   5  26       19.40       14.24      8.82 o
   0   5  26      109.30      121.56     10.32 o
   1   5  26       80.43       93.61     10.12 o
   2   5  26       71.62       82.21      9.81 o
   3   5  26       80.17       70.56     15.11 o
  -1   6  26      135.30      153.79     19.21 o
   0   6  26        0.81        1.30     11.36 o
   1   6  26       62.30       84.24     18.29 o
   2   6  26        9.40        4.16     10.50 o
  -7   1  27       41.63       37.56     16.68 o
  -6   1  27       98.08       93.67     12.34 o
  -5   1  27      150.68      156.96     10.41 o
  -4   1  27      114.29      120.80      7.44 o
  -3   1  27        2.93        7.40      7.26 o
  -2   1  27       33.82       39.23      7.74 o
  -1   1  27      134.07      112.62      8.43 o
   0   1  27      420.56      392.23     10.77 o
   1   1  27      151.51      140.01      8.80 o
   2   1  27        2.39        9.17     10.19 o
   3   1  27      150.22      160.50     12.97 o
   4   1  27       26.61       54.88     11.19 o
   5   1  27       13.69       12.16     10.49 o
   6   1  27       46.59       44.06     15.35 o
  -5   2  27       13.34       12.42      9.04 o
  -4   2  27       29.84       38.07      7.54 o
  -3   2  27       13.56       13.39      7.15 o
  -2   2  27       98.09       91.51      8.13 o
  -1   2  27       22.48       33.97      7.67 o
   0   2  27      203.61      185.09     10.69 o
   1   2  27        8.80       14.64      8.60 o
   2   2  27       61.00       73.10     11.18 o
   3   2  27       41.93       42.51     10.94 o
   4   2  27        8.71       14.88     10.96 o
   5   2  27       41.90       42.40     16.30 o
   6   2  27       19.22       17.90     14.88 o
  -4   3  27       11.84       19.32     11.83 o
  -3   3  27        7.65        9.01      7.08 o
  -2   3  27       20.70       23.24      7.42 o
  -1   3  27       40.24       51.05      9.17 o
   0   3  27      196.72      187.17     10.75 o
   1   3  27       69.49       77.19      9.54 o
   2   3  27       16.79       20.14      8.73 o
   3   3  27      143.31      122.76     12.65 o
   4   3  27       15.10       23.81     11.17 o
   5   3  27      307.63      295.80     20.75 o
  -3   4  27      598.42      593.12     16.68 o
  -2   4  27      202.84      216.80     11.56 o
  -1   4  27        3.40       17.19      8.88 o
   0   4  27      103.67      111.13     10.04 o
   1   4  27       89.76      127.26     10.17 o
   2   4  27       63.09       61.52      9.62 o
   3   4  27      173.49      143.70     16.78 o
   4   4  27        9.94        1.29     14.72 o
  -2   5  27        5.98        4.14     15.06 o
  -1   5  27       41.93       34.50     11.90 o
   0   5  27        3.75        6.21      8.92 o
   1   5  27       25.33       41.74      9.61 o
   2   5  27       35.38       40.96     10.93 o
   3   5  27       20.30       13.77     13.05 o
  -1   6  27        0.56        0.36     15.92 o
  -6   0  28       15.06       21.45     15.23 o
  -5   0  28       83.02       72.03     12.29 o
  -4   0  28      457.76      455.03     26.51 o
  -3   0  28      141.91      133.81     12.36 o
  -2   0  28      147.85      164.23     15.01 o
  -1   0  28       82.57       79.55      9.63 o
   0   0  28      184.31      168.22     13.16 o
   1   0  28      344.62      351.95     21.67 o
   2   0  28       12.08       12.87     15.56 o
   3   0  28      169.75      166.65     18.52 o
   4   0  28      358.61      369.33     22.78 o
   5   0  28      690.95      818.11     29.85 o
  -6   1  28       69.19       71.60     12.33 o
  -5   1  28        1.63        7.18      6.60 o
  -4   1  28      169.07      163.98      8.13 o
  -3   1  28        0.63       15.20      7.63 o
  -2   1  28       52.15       56.49      7.81 o
  -1   1  28        5.07        6.91      7.43 o
   0   1  28       58.95       67.59      8.26 o
   1   1  28      193.91      191.64     10.89 o
   2   1  28      173.81      179.60     13.33 o
   3   1  28       30.95       33.39     11.31 o
   4   1  28       10.27       -1.43     10.65 o
   5   1  28       86.05      100.69     17.65 o
  -5   2  28       14.71       21.04     11.24 o
  -4   2  28       22.45       23.99      7.63 o
  -3   2  28       10.93       18.86      7.45 o
  -2   2  28       21.30       22.75      7.46 o
  -1   2  28        5.62       11.50      7.44 o
   0   2  28      177.03      164.96     10.69 o
   1   2  28        3.96        9.19      8.55 o
   2   2  28       34.73       33.27     11.07 o
   3   2  28        2.16        9.04     10.87 o
   4   2  28       66.25       67.91     11.65 o
   5   2  28        2.26        9.47     14.41 o
  -3   3  28        9.42        7.63      9.02 o
  -2   3  28       16.07       16.25      7.40 o
  -1   3  28       12.97       13.49      8.88 o
   0   3  28      134.36      140.11     10.60 o
   1   3  28        3.19        3.78      8.62 o
   2   3  28       23.83       38.24     10.89 o
   3   3  28       10.31       13.36     11.21 o
   4   3  28      205.46      231.39     19.28 o
   5   3  28      161.71      151.94     17.93 o
  -2   4  28        0.00       15.86      9.16 o
  -1   4  28      293.93      340.26     13.16 o
   0   4  28       31.85       40.88      9.31 o
   1   4  28      170.05      193.47     11.42 o
   2   4  28       34.89       32.37      9.65 o
   3   4  28       33.72       51.98     15.34 o
   4   4  28        0.89       -1.21     15.46 o
  -2   5  28       41.53       38.87     15.52 o
  -1   5  28      123.27      137.98     19.20 o
   0   5  28       11.19       -1.38     16.25 o
   2   5  28      131.53      141.85     18.14 o
   3   5  28       14.36        4.49     13.48 o
  -6   1  29       11.03       10.57     17.41 o
  -5   1  29       42.41       35.12      7.92 o
  -4   1  29        6.62       11.67      7.75 o
  -3   1  29      627.66      598.74     20.63 o
  -2   1  29        6.15       14.10      7.61 o
  -1   1  29       39.75       36.35      7.90 o
   0   1  29       63.19       72.12      8.38 o
   1   1  29        1.72        7.11      9.19 o
   2   1  29      169.32      164.33     13.30 o
   3   1  29      118.75      137.15     12.98 o
   4   1  29       18.99       29.23     11.55 o
  -4   2  29       34.97       35.08      9.08 o
  -3   2  29        3.19        5.37      7.57 o
  -2   2  29        3.64        4.68      7.53 o
  -1   2  29        0.08        7.46      7.39 o
   0   2  29        4.62       15.97      8.92 o
   1   2  29       49.23       64.00      9.74 o
   2   2  29        6.40        7.36     11.05 o
   3   2  29       20.86       21.12     11.47 o
   4   2  29      208.61      226.70     20.33 o
  -3   3  29      339.31      315.78     20.41 o
  -2   3  29        7.01       12.61      7.61 o
  -1   3  29       57.51       69.14     10.00 o
   0   3  29        2.09        0.41      9.25 o
   1   3  29       11.16        9.52      9.08 o
   2   3  29      217.20      254.17     14.58 o
   3   3  29        1.61       -3.56     15.72 o
   4   3  29        0.51        6.87     15.24 o
  -2   4  29      228.81      226.91     19.96 o
  -1   4  29      179.92      213.16     20.81 o
   0   4  29        0.22        2.88      8.88 o
   1   4  29      175.01      182.10     11.54 o
   2   4  29        0.49        8.23     14.61 o
   3   4  29      102.86      104.27     16.52 o
  -1   5  29       22.04       28.26     17.26 o
  -5   0  30        0.12        5.51     14.82 o
  -4   0  30      116.44      120.39     13.40 o
  -3   0  30      161.97      161.92     13.63 o
  -2   0  30      357.02      332.35     14.49 o
  -1   0  30       30.28       19.29     11.06 o
   0   0  30       68.38       77.27     12.72 o
   1   0  30        5.69       29.95     15.75 o
   2   0  30      218.38      247.60     20.83 o
   3   0  30       62.76       67.55     17.35 o
  -5   1  30       84.65      100.56     18.75 o
  -4   1  30       23.77       27.54      7.99 o
  -3   1  30       36.31       42.30      8.28 o
  -2   1  30       65.47       62.52      8.37 o
  -1   1  30       40.61       33.34      7.86 o
   0   1  30       33.69       48.81      8.30 o
   1   1  30       62.27       64.23     10.09 o
   2   1  30        1.81        4.14     11.81 o
   3   1  30      259.26      290.85     32.34 o
  -4   2  30        2.96        5.30     10.63 o
  -3   2  30        1.25        3.95      7.69 o
  -2   2  30        8.31       15.51      7.79 o
  -1   2  30       41.56       42.86      8.10 o
   0   2  30       10.94        8.70      9.26 o
   1   2  30       71.16       99.38     10.67 o
   2   2  30        1.43        9.51     11.59 o
   3   2  30        1.66        5.09     16.00 o
  -3   3  30      350.58      383.43     22.59 o
  -2   3  30        0.49        2.26     10.48 o
  -1   3  30       52.74       68.89      9.97 o
   0   3  30       18.01       18.24      9.52 o
   1   3  30      156.25      150.75     11.17 o
   2   3  30       68.80       43.43     16.02 o
  -2   4  30        2.06       12.94     16.33 o
  -1   4  30      191.45      233.08     21.51 o
   0   4  30       72.11       53.48     17.10 o
  -4   1  31       52.09       52.56     11.79 o
  -3   1  31       22.03       28.11      8.38 o
  -2   1  31       19.43       17.79      8.18 o
  -1   1  31      118.71      127.44      9.33 o
   0   1  31        3.94        6.30      8.03 o
   1   1  31        4.60       13.51      9.66 o
   2   1  31        6.53       25.53     11.75 o
  -4   2  31        6.44       -0.34     10.88 o
  -3   2  31       10.84       22.92     11.29 o
  -2   2  31        0.63        2.61     10.63 o
  -1   2  31       23.04       24.35      8.26 o
   0   2  31        1.26       16.68      9.45 o
   1   2  31       41.23       49.40     10.04 o
  -3   3  31      126.44      166.65     19.25 o
  -2   3  31        9.69        2.89     16.04 o
  -1   3  31        0.59       -5.10     15.42 o
   0   3  31        4.29       14.09     16.04 o
  -2   4  31      216.72      194.38     20.76 o
  -3   0  32        1.94        6.22     16.28 o
  -2   0  32       58.52       72.19     12.66 o
  -1   0  32      185.45      201.69     14.75 o
   0   0  32       50.88       42.71     12.46 o
  -4   1  32        1.31        1.46     15.58 o
  -3   1  32      139.54      123.35     13.28 o
  -2   1  32       18.40       25.33     11.89 o
  -1   1  32        2.96        7.79      9.72 o
   0   1  32       30.48       30.19     12.23 o
  -3   2  32       57.92       67.29     12.54 o
  -2   2  32       88.49       79.41     12.81 o
  -1   2  32       21.24       23.20     17.27 o
  -3   3  32      100.47      126.25     19.09 o
  -2   3  32        3.55       12.33     16.07 o
  -2   1  33        3.28        1.09     16.93 o
  -1   1  33       17.66       24.73     17.34 o
  -3   2  33       20.85       16.02     17.27 o
  -2   2  33        6.94       11.00     16.85 o
 
